# Supplementary material for: Comprehensive deletion landscape of CRISPR-Cas9 identifies minimal RNA-guided DNA-binding modules
Source: Nat Commun. 2021 Sep 27;12:5664. doi: 10.1038/s41467-021-25992-8 (PMC8476515; doi:10.1038/s41467-021-25992-8)
Supplement: Supplementary file 6 — Source Data [file 41467_2021_25992_MOESM6_ESM.xlsx]

## Sheet: Figure 1C
Figure 1C
	Sequencing data is available at NCBI GenBank, accession code PRJNA746606 (https://www.ncbi.nlm.nih.gov/bioproject/PRJNA746606/)

## Sheet: Figure 2A
Figure 2A
	GFP	Mean	1	0.0472671	0.0784439	0.085144	0.0861668	0.0546991	0.0565507	0.0622195	0.0412113	0.0424233	0.0469395	0.0392927	0.0407104	0.0413152
		Stdev	0.00621136	0.000253865	0.00765781	0.00833259	0.00677257	0.00191849	0.00226273	0.00172196	0.00100828	0.00144241	0.000997001	0.00172893	0.00184842	0.00117104
		Label	Vector	dCas9	Δ175-296	Δ174-294	Δ174-296	Δ509-672	Δ509-673	Δ509-674	Δ763-924	Δ786-885	Δ769-917	Δ1004-1081	Δ998-1072	Δ1004-1067
		Replicate A	0.997243	0.047059	0.0735717	0.0864472	0.0850051	0.0557769	0.0570937	0.0623925	0.040047	0.0408321	0.0460694	0.0408033	0.0424007	0.0426659
		Replicate B	0.995644	0.04755	0.0872704	0.0927482	0.0934451	0.0558363	0.0584926	0.0638484	0.0417948	0.0427925	0.0480274	0.0396677	0.0409939	0.0405851
		Replicate C	1.00711	0.0471924	0.0744894	0.0762366	0.0800503	0.0524841	0.0540659	0.0604176	0.041792	0.0436452	0.0467217	0.037407	0.0387366	0.0406947
	RFP	Mean	1	0.015214	0.172584	0.193239	0.179936	0.770869	0.742445	0.709805	0.0429855	0.0298884	0.0387796	0.0552578	0.0365669	0.0299544
		Stdev	0.0172309	0.00115355	0.0106875	0.0188601	0.00746667	0.0198638	0.0172569	0.021475	0.00268662	0.00122518	0.000253207	0.00558601	0.00549908	0.00151082
		Label	Vector	dCas9	Δ175-296	Δ174-294	Δ174-296	Δ509-672	Δ509-673	Δ509-674	Δ763-924	Δ786-885	Δ769-917	Δ1004-1081	Δ998-1072	Δ1004-1067
		Replicate A	0.984372	0.0103141	0.160244	0.171504	0.186138	0.748946	0.736145	0.697524	0.0448909	0.0301857	0.0385243	0.049122	0.0302992	0.0282671
		Replicate B	1.01848	0.0115134	0.178842	0.202917	0.171648	0.787671	0.729223	0.697289	0.0399126	0.0309375	0.0390306	0.056603	0.0405822	0.0311818
		Replicate C	0.99715	0.0126206	0.178667	0.205294	0.182023	0.77599	0.761966	0.734602	0.0441529	0.0285419	0.0387839	0.0600484	0.0388192	0.0304144

## Sheet: Figure 2C
Figure 2C		Full target dsDNA					3bp PAM-adjacent bubble					NT-dsDNA
	Time (sec)	dCas9	ΔREC2	ΔREC3	ΔHNH	ΔRuvC	dCas9	ΔREC2	ΔREC3	ΔHNH	ΔRuvC	dCas9	ΔREC2	ΔREC3	ΔHNH	ΔRuVC
	0	0	0	0	0.00524532	0.00573404	0	0	0	0.0110595	0.00811888	0	0	0	0.00559782	0.00665077
	0.2	0.00274323	0.00402625	0.0134723	0.00608975	0.00734545	0.00059661	0.00342988	-0.0024955	0.0125411	0.00919983	0.00670953	0.00120409	0.00094507	0.00596756	0.00674417
	0.4	0.0136983	0.00642812	0.017074	0.00694516	0.00946956	0.00526708	0.0052602	-0.0012017	0.0141796	0.0106387	0.00786782	-0.0015658	0.00416102	0.00619215	0.00711245
	0.6	0.0137121	0.00321293	0.0179027	0.00787699	0.0111493	0.00476772	0.00921189	0.00495046	0.0156815	0.0117489	0.00919387	0.0135993	0.00634289	0.00674011	0.00701031
	0.8	0.0122976	0.00597877	0.0177915	0.00922778	0.0134387	0.00803249	0.0102609	-0.0028905	0.0168876	0.013384	0.0114182	0.0112435	0.00863103	0.00731406	0.006435
	1	0.0177532	0.0114303	0.0206593	0.0104673	0.0156704	0.00671956	0.0113781	0.00653381	0.0182559	0.0153974	0.0207172	0.0135531	0.00748502	0.00828264	0.00590986
	1.2	0.0226019	0.00645379	0.023328	0.0113788	0.0179365	0.0132311	0.0102194	0.00380462	0.0197774	0.017522	0.0175483	0.0172918	0.00738679	0.00936867	0.00562082
	1.4	0.015147	0.00760121	0.0179041	0.0126393	0.0201062	0.00726638	0.0100275	0.00226494	0.0210833	0.0198363	0.0133782	0.0134866	0.00874587	0.0100838	0.00503336
	1.6	0.0191246	0.011151	0.017872	0.014034	0.0223987	0.007631	0.00730043	0.0043394	0.0220451	0.0222519	0.0143616	0.00933587	0.0118095	0.0106161	0.00458431
	1.8	0.0251006	0.00783578	0.0254233	0.0153906	0.0247105	0.0119456	0.0105654	0.00722195	0.022762	0.0249036	0.0163625	0.0111167	0.0152433	0.0113794	0.00402027
	2	0.014692	0.014553	0.0239839	0.0168021	0.027175	0.0154079	0.00910585	0.00873613	0.0227389	0.0275072	0.0176932	0.0170291	0.0157125	0.0116843	0.00338661
	2.2	0.0203116	0.010286	0.0268481	0.0180252	0.029307	0.0142242	0.00473786	-0.0002565	0.0228997	0.030513	0.0176852	0.00867574	0.0102454	0.0118815	0.00291592
	2.4	0.0276122	0.0115555	0.0219627	0.0186513	0.0316083	0.0149934	0.0117565	0.00138802	0.0231252	0.033705	0.0131618	0.0130505	0.0138332	0.0112343	0.00253701
	2.6	0.017476	0.0168608	0.0189401	0.0192674	0.0337737	0.0123055	0.0111466	0.00662145	0.0228289	0.0363515	0.0208179	0.0186109	0.00739197	0.0114377	0.00230708
	2.8	0.0233129	0.0203602	0.0263132	0.0205498	0.0356229	0.0112859	0.00877141	0.00372004	0.0225369	0.0391449	0.0204766	0.0138821	0.0135773	0.0110205	0.00176407
	3	0.0276954	0.005132	0.0241509	0.0216529	0.0376156	0.0137279	0.00854628	0.00688666	0.0227628	0.042475	0.0198436	0.0143477	0.0137897	0.0105218	0.00176278
	3.2	0.0230455	0.0143429	0.0239603	0.0226099	0.0392096	0.013621	0.0140524	0.00843186	0.0232941	0.0457738	0.0174871	0.022278	0.0120787	0.0107175	0.0010364
	3.4	0.0253193	0.0209877	0.0239512	0.0236079	0.0413462	0.00596501	0.00991455	0.00634663	0.0240026	0.0486797	0.0184921	0.0151727	0.0115517	0.0101089	0.00109279
	3.6	0.0252245	0.0170343	0.0269822	0.0250685	0.0429618	0.0149734	0.0136937	0.00991309	0.0235814	0.0516619	0.0186605	0.0138709	0.011614	0.00985216	0.00093358
	3.8	0.0211037	0.0161814	0.0265053	0.0266223	0.0446357	0.0171336	0.0120718	0.00935964	0.0238489	0.0539611	0.0188985	0.0150996	0.0183273	0.00979652	0.00091751
	4	0.0292047	0.0140148	0.0246506	0.0275471	0.0468788	0.014241	0.0137599	0.0040251	0.0238245	0.0570692	0.0201515	0.0152069	0.01448	0.00979984	0.00063836
	4.2	0.0272607	0.0232923	0.0314105	0.0285749	0.0482958	0.0141295	0.0133851	0.00474039	0.02402	0.0607231	0.0227391	0.00795013	0.0158541	0.00934091	0.00172318
	4.4	0.0258379	0.0231144	0.0326311	0.0299245	0.0498577	0.0105726	0.0120537	0.00958787	0.0242161	0.0637098	0.0195658	0.0203961	0.0158651	0.00941385	0.0021311
	4.6	0.0273887	0.0187436	0.0311116	0.0314247	0.051063	0.0178286	0.0123151	0.00723683	0.0235782	0.0663634	0.0224797	0.0215049	0.015037	0.00966241	0.0016362
	4.8	0.0243412	0.0137233	0.0295982	0.0325679	0.0528743	0.0162189	0.024829	0.00609287	0.0232099	0.0697476	0.0225685	0.0132779	0.0166996	0.0101793	0.00155632
	5	0.028216	0.0230353	0.0300457	0.0334513	0.0537951	0.0124411	0.0127022	0.00585423	0.023453	0.0729467	0.0220041	0.021154	0.019276	0.0109583	0.00204648
	5.2	0.0288543	0.0197383	0.0369818	0.03454	0.0555393	0.0136889	0.0152324	0.00644936	0.0234769	0.0758387	0.0264409	0.0182928	0.0205561	0.0110563	0.00236905
	5.4	0.0310629	0.0132025	0.0347438	0.0359762	0.0568279	0.0161436	0.0196716	0.00652567	0.0235918	0.0791501	0.0249504	0.0141275	0.0159538	0.0109685	0.00228007
	5.6	0.0280475	0.018623	0.0307266	0.036962	0.0583044	0.0198728	0.020783	0.00592321	0.0233508	0.0823872	0.0213828	0.021033	0.0233388	0.0112567	0.00253028
	5.8	0.0265327	0.0204433	0.0305611	0.0379346	0.060309	0.017123	0.0133938	0.00924294	0.0235909	0.0852727	0.0239543	0.0242898	0.0161543	0.0115466	0.00210094
	6	0.0254756	0.0260868	0.035336	0.0389063	0.0620706	0.0183674	0.0139799	0.00915264	0.0236616	0.0887579	0.0268887	0.0181556	0.0229101	0.0111898	0.00221428
	6.2	0.0300355	0.0211182	0.0369548	0.039994	0.0639637	0.0265018	0.0221215	0.0125512	0.0239888	0.0920082	0.0229512	0.0197926	0.0198676	0.0110065	0.00247224
	6.4	0.0273314	0.0134235	0.0362071	0.0409985	0.0654727	0.0188761	0.0201747	0.00851835	0.0237461	0.0941561	0.0243359	0.0189761	0.0258603	0.0105874	0.00194928
	6.6	0.0296426	0.0195986	0.0296208	0.0420931	0.0669108	0.0183258	0.0159327	0.0112651	0.0237073	0.097163	0.0239941	0.0202016	0.0215374	0.0106598	0.00194822
	6.8	0.0327446	0.0231434	0.031358	0.0433088	0.0682429	0.0235928	0.0185814	0.016803	0.0240647	0.0999924	0.0241976	0.016908	0.0198529	0.010181	0.00196248
	7	0.0317526	0.0185429	0.0382248	0.0442024	0.0694542	0.0167819	0.0201777	0.0102922	0.0248673	0.102539	0.0289182	0.0264425	0.0197991	0.0103453	0.0021334
	7.2	0.0305356	0.0187492	0.0298285	0.0454656	0.070074	0.0213717	0.013622	0.00919689	0.0255516	0.105513	0.0220841	0.0221589	0.022198	0.0102941	0.00185786
	7.4	0.0294234	0.0263273	0.0324398	0.0463609	0.0715801	0.0222252	0.0191373	0.0134833	0.0259637	0.108691	0.0278382	0.0205034	0.0235438	0.00999379	0.00209534
	7.6	0.035528	0.0186878	0.0362136	0.0472782	0.0724406	0.0232787	0.0217899	0.0177032	0.0262641	0.111207	0.0254981	0.0269179	0.0232214	0.010367	0.00215726
	7.8	0.0351107	0.023026	0.0424963	0.0477978	0.0741934	0.022561	0.0262635	0.00965415	0.0265096	0.113877	0.0324378	0.0194745	0.0256663	0.0105922	0.0021251
	8	0.0310225	0.0165171	0.0348737	0.0487008	0.07591	0.0253777	0.0221967	0.0131204	0.0274074	0.117288	0.0290328	0.0215461	0.0225581	0.0107482	0.00264355
	8.2	0.0317508	0.023799	0.0336887	0.049639	0.0766857	0.0243455	0.0255835	0.0207143	0.0277564	0.120249	0.027234	0.0239575	0.0235491	0.0110065	0.00289586
	8.4	0.0372102	0.0307176	0.0379527	0.0509903	0.0785567	0.0175587	0.0233274	0.0115706	0.0278084	0.122973	0.030377	0.026174	0.0246059	0.0115971	0.00273906
	8.6	0.0335495	0.0256873	0.0386124	0.0516811	0.0799566	0.0197494	0.0280289	0.016164	0.0276105	0.125803	0.026269	0.0236746	0.0256075	0.0118602	0.00249775
	8.8	0.0397544	0.0227	0.0368289	0.0518732	0.0809603	0.0261313	0.0248246	0.0128701	0.0282355	0.128631	0.029776	0.0255695	0.0253661	0.0122751	0.00295818
	9	0.038474	0.029649	0.0348785	0.0527992	0.0825081	0.0219381	0.0231065	0.0152631	0.0284487	0.131049	0.0315311	0.028174	0.0278182	0.0123542	0.0036722
	9.2	0.0364876	0.0253904	0.0434072	0.0538204	0.0840582	0.0261338	0.0232111	0.0183107	0.0282639	0.133823	0.0333176	0.0219348	0.0269245	0.012021	0.00391015
	9.4	0.0352373	0.0288852	0.0415771	0.0542302	0.0847321	0.0288457	0.0223806	0.01569	0.0288607	0.13647	0.0320863	0.02739	0.0283525	0.0121153	0.00429629
	9.6	0.0343736	0.0225513	0.041233	0.054517	0.0861906	0.0254325	0.0217648	0.0092165	0.0286807	0.138861	0.0306637	0.0255163	0.021671	0.0124	0.00430082
	9.8	0.0319561	0.0271608	0.037304	0.0555126	0.0880094	0.0210984	0.0264493	0.0151833	0.0291513	0.141515	0.0316146	0.0237169	0.0248184	0.0121163	0.00462833
	10	0.0313344	0.0235364	0.0372167	0.0562604	0.0893344	0.0215198	0.02466	0.0151433	0.0292289	0.144848	0.0307985	0.0316641	0.0349165	0.0122187	0.00564065
	10.2	0.0415684	0.0230728	0.0474195	0.0570913	0.0910635	0.0235414	0.0306568	0.0141331	0.0290219	0.14694	0.0346735	0.0260191	0.0299961	0.0122097	0.00578725
	10.4	0.0411916	0.0270186	0.0419409	0.0580684	0.0922547	0.0235652	0.027283	0.0168485	0.0288825	0.14943	0.0302285	0.022012	0.0268111	0.0120922	0.00593366
	10.6	0.0367709	0.0290784	0.0377314	0.058904	0.0935594	0.0215504	0.0310396	0.0164088	0.0291445	0.152149	0.0274054	0.0290735	0.0296703	0.0123882	0.00642285
	10.8	0.0384037	0.030494	0.0413888	0.0596364	0.0948143	0.0255463	0.0267705	0.0184551	0.0291941	0.153808	0.0343593	0.0284655	0.0324205	0.0122506	0.00639054
	11	0.0425265	0.0248622	0.0449371	0.0602876	0.095993	0.0182634	0.0261983	0.016571	0.0293578	0.157018	0.0304551	0.029469	0.029723	0.0128257	0.00580213
	11.2	0.0408754	0.0231764	0.0350906	0.0608993	0.0968688	0.0253644	0.0350746	0.0203597	0.0295151	0.160353	0.0322122	0.0322591	0.0322767	0.0127837	0.00555779
	11.4	0.0417188	0.0277889	0.0368528	0.0617363	0.0982573	0.0217023	0.0337718	0.0206881	0.0298136	0.162663	0.031956	0.0304583	0.034204	0.0132624	0.00529235
	11.6	0.0415607	0.0323015	0.0414808	0.0623473	0.099229	0.0206622	0.0313169	0.0159073	0.0300258	0.164624	0.0378549	0.0272225	0.0341412	0.0134545	0.00450946
	11.8	0.0410471	0.029849	0.0430397	0.0630622	0.100517	0.0249922	0.0345825	0.0220756	0.0302583	0.167587	0.0340422	0.0288123	0.0330011	0.0137353	0.00395972
	12	0.0380174	0.0284438	0.0405161	0.0639299	0.101187	0.0276866	0.0312526	0.0139483	0.0308418	0.17068	0.0303575	0.0308349	0.0286413	0.0142122	0.00338373
	12.2	0.0414302	0.0315028	0.0413311	0.0647456	0.102533	0.026383	0.0370811	0.0212167	0.0305899	0.173796	0.034376	0.0282927	0.0308679	0.0149738	0.00241246
	12.4	0.0405735	0.0307109	0.0439762	0.0654276	0.103971	0.0240231	0.0357647	0.0199209	0.0305611	0.176512	0.037614	0.0284249	0.0353148	0.0157405	0.00166759
	12.6	0.0391918	0.0315388	0.0420628	0.0659788	0.104598	0.0291835	0.0354858	0.0187856	0.0306907	0.179091	0.0381653	0.0317375	0.0354081	0.0159655	0.00172927
	12.8	0.0396771	0.0259326	0.0409532	0.0667169	0.10534	0.0281971	0.0309076	0.017273	0.0308533	0.181452	0.0364255	0.0309305	0.034592	0.0158932	0.00155406
	13	0.0459718	0.0301049	0.0400749	0.0678781	0.10638	0.0262084	0.0349045	0.02068	0.0309272	0.183616	0.0343189	0.0294617	0.0322889	0.0156998	0.00199476
	13.2	0.0415538	0.0320593	0.0538277	0.0685251	0.10648	0.0276392	0.0348217	0.0205972	0.0311035	0.186429	0.0364899	0.0336968	0.0351659	0.0155247	0.00190736
	13.4	0.0411808	0.0298556	0.0506381	0.0690495	0.10742	0.03078	0.0304478	0.0183152	0.0313947	0.188505	0.0394202	0.0338305	0.0346051	0.0154352	0.00193082
	13.6	0.0480981	0.0248608	0.0454715	0.0699612	0.109189	0.0283639	0.0388175	0.0229638	0.0315497	0.191064	0.0395588	0.0300255	0.034925	0.0154485	0.001929
	13.8	0.0404665	0.0300735	0.0409783	0.0707807	0.110504	0.0313256	0.0341337	0.0276107	0.0317852	0.194381	0.0343032	0.0340338	0.0332327	0.0153686	0.0027276
	14	0.0422715	0.0346826	0.0518802	0.0710756	0.111583	0.0232951	0.0334913	0.0176173	0.0320194	0.19664	0.0408791	0.0274014	0.0384896	0.0159761	0.0030672
	14.2	0.0518555	0.0312851	0.0524637	0.0717352	0.113064	0.0327295	0.0422266	0.0212712	0.0321254	0.198551	0.0389024	0.0316012	0.0361202	0.0158202	0.00333747
	14.4	0.0462869	0.0269108	0.0481844	0.0723837	0.114529	0.0307219	0.0349158	0.0193709	0.0324093	0.201004	0.0373261	0.036143	0.0339254	0.0158913	0.00400209
	14.6	0.0405797	0.027182	0.0444096	0.0728519	0.115652	0.0298767	0.0377968	0.0222105	0.032391	0.202811	0.0375163	0.0335686	0.0382461	0.0161352	0.00434184
	14.8	0.0425107	0.0367594	0.05404	0.0731157	0.116969	0.0320398	0.0402394	0.0220336	0.032122	0.205002	0.0431443	0.0304482	0.0387715	0.0155465	0.00475253
	15	0.0462475	0.0345534	0.0526738	0.0734213	0.118093	0.0293294	0.0367667	0.0249269	0.0324405	0.208491	0.0377688	0.0332432	0.0400414	0.015973	0.00540774
	15.2	0.0456467	0.0312905	0.0480179	0.0737932	0.119298	0.0297702	0.0351166	0.0188822	0.0330065	0.210796	0.0412309	0.0361447	0.0348648	0.0159878	0.00593077
	15.4	0.0463477	0.0352888	0.0445641	0.0746991	0.120615	0.0291702	0.0382482	0.0222811	0.0330489	0.212633	0.0395433	0.0293689	0.0397159	0.0156468	0.00553721
	15.6	0.0443489	0.0326892	0.0468631	0.0751915	0.121673	0.030218	0.0417537	0.0237149	0.0335991	0.215375	0.0377302	0.0337836	0.0402602	0.0152457	0.00541397
	15.8	0.0498239	0.032148	0.0505491	0.0758143	0.122697	0.0299968	0.0377536	0.0252091	0.0331426	0.218076	0.0404046	0.0401413	0.0365313	0.0156128	0.00543917
	16	0.052573	0.0352498	0.0448122	0.0769025	0.124322	0.033353	0.0396937	0.0227925	0.0327939	0.220528	0.0382833	0.0354949	0.0421263	0.0158472	0.00538774
	16.2	0.0491386	0.0357909	0.0447294	0.0777079	0.125619	0.0330294	0.0417401	0.0265095	0.0332083	0.223105	0.040816	0.032989	0.0393732	0.0160946	0.00524044
	16.4	0.0507854	0.0371266	0.0522472	0.0785149	0.126688	0.0311763	0.0424108	0.021624	0.0334123	0.225138	0.0442353	0.0397264	0.0359553	0.0159658	0.00542143
	16.6	0.0521184	0.0402887	0.0532904	0.0798191	0.127839	0.0298644	0.0410495	0.0244754	0.03329	0.227063	0.0434056	0.0382777	0.040405	0.0156524	0.00589026
	16.8	0.0466307	0.0348128	0.049458	0.0807041	0.128626	0.028895	0.0378563	0.0277754	0.0334635	0.229716	0.0379831	0.0430692	0.0413661	0.0155491	0.00591812
	17	0.0470943	0.0410597	0.0471547	0.0814978	0.129141	0.0293803	0.0415226	0.0251299	0.0340638	0.232201	0.0437505	0.0433988	0.0353697	0.0155467	0.00644213
	17.2	0.0549781	0.0416479	0.0558179	0.08231	0.129856	0.0293257	0.0431538	0.0253254	0.034143	0.234476	0.0462275	0.0366359	0.0432161	0.0155389	0.00629142
	17.4	0.0533583	0.0339799	0.0572254	0.0833179	0.131183	0.0356521	0.0447615	0.027201	0.0342454	0.236352	0.0436361	0.0354393	0.0404812	0.0153959	0.00656414
	17.6	0.0496643	0.0363386	0.0548761	0.0841518	0.132574	0.0349563	0.040584	0.0242219	0.0347703	0.23901	0.0398627	0.0383789	0.0455431	0.0156726	0.00690493
	17.8	0.0464045	0.0398085	0.0539359	0.0849364	0.132964	0.0264966	0.0425268	0.0233586	0.0345128	0.241525	0.0408143	0.0385858	0.0397459	0.0159367	0.00671015
	18	0.0524908	0.0381572	0.0566747	0.0854773	0.133847	0.0368419	0.0439227	0.0276458	0.0349353	0.243177	0.0432269	0.0393765	0.0458766	0.0163802	0.00676874
	18.2	0.0477175	0.0351153	0.0533334	0.0863404	0.135019	0.0364119	0.0456761	0.0264424	0.0351083	0.245514	0.0476299	0.0416855	0.0448075	0.0166738	0.00734756
	18.4	0.0575405	0.034154	0.0568054	0.087093	0.136009	0.0357921	0.0432739	0.0233678	0.0350487	0.247339	0.0427945	0.0406693	0.0418266	0.0170905	0.00732282
	18.6	0.0538208	0.0408547	0.0505736	0.0874912	0.13715	0.0354699	0.048188	0.0276656	0.0346774	0.249165	0.0426344	0.0373503	0.0450862	0.0173338	0.00781316
	18.8	0.0501984	0.0381735	0.0577455	0.0878082	0.138076	0.0370273	0.0455465	0.0279429	0.0347572	0.252044	0.0415252	0.0376877	0.0457467	0.0175502	0.00790139
	19	0.0510839	0.0369526	0.0580136	0.0882193	0.139333	0.0299311	0.0414862	0.0242572	0.0346418	0.254791	0.0498551	0.0385031	0.0435593	0.0182809	0.00780262
	19.2	0.0530402	0.0370188	0.0557838	0.0888662	0.140724	0.0371969	0.0487544	0.0242923	0.034677	0.256767	0.0424892	0.0355298	0.0450244	0.0178325	0.00740451
	19.4	0.0492439	0.0379415	0.0530768	0.0894205	0.141822	0.0349314	0.0474287	0.028161	0.0342262	0.259235	0.0451872	0.0449157	0.0460906	0.0170274	0.00699686
	19.6	0.054755	0.0454617	0.0554098	0.0903168	0.142985	0.0310467	0.0439836	0.0291065	0.0344461	0.261027	0.0448995	0.048045	0.0466965	0.0172037	0.00730786
	19.8	0.0588779	0.039825	0.0567246	0.0914221	0.144149	0.0347239	0.0455162	0.0255021	0.03434	0.262789	0.0468844	0.0399205	0.0442555	0.0177029	0.00726679
	20	0.0587187	0.032722	0.0588483	0.0921297	0.145092	0.0390015	0.0474102	0.0238526	0.0350116	0.265087	0.0496014	0.0414441	0.0458921	0.0174437	0.00717515
	20.2	0.0586899	0.036871	0.0520848	0.0925204	0.145669	0.0350399	0.0412348	0.0291082	0.0355596	0.266847	0.045114	0.04744	0.0457776	0.0174395	0.00724773
	20.4	0.0536778	0.041194	0.054435	0.0934852	0.146935	0.0353042	0.0501038	0.0241614	0.0351625	0.268412	0.0485462	0.0356553	0.0489901	0.0167305	0.00739305
	20.6	0.0553956	0.0402247	0.0575053	0.0942632	0.147765	0.0347813	0.0521934	0.0280432	0.0354882	0.270606	0.0497335	0.0498914	0.0480221	0.0169471	0.00792373
	20.8	0.0543873	0.039976	0.0611377	0.0938577	0.14839	0.035429	0.0504479	0.0234853	0.0361827	0.27359	0.0486833	0.0439629	0.047717	0.0169838	0.00848019
	21	0.054734	0.0486821	0.055037	0.0945802	0.148995	0.0356593	0.0491261	0.0267533	0.0368023	0.275401	0.0479921	0.0411973	0.0448449	0.0166615	0.00823421
	21.2	0.0544065	0.0450975	0.0556248	0.0951279	0.150162	0.0380134	0.042574	0.033869	0.0372299	0.27746	0.0457393	0.0497565	0.0486282	0.0161986	0.00815455
	21.4	0.0538698	0.0429784	0.0605486	0.0954294	0.150718	0.0339706	0.0502754	0.0269749	0.0376441	0.279365	0.0536356	0.0443763	0.0471272	0.0162875	0.0083819
	21.6	0.0556872	0.0419429	0.0615669	0.0962492	0.151747	0.0357072	0.0502353	0.0266474	0.0377859	0.28111	0.04859	0.0398433	0.050258	0.016567	0.00799358
	21.8	0.0575486	0.0406605	0.0573923	0.0968561	0.152135	0.0364888	0.0501717	0.0345691	0.0378159	0.282775	0.0491948	0.0435596	0.0484162	0.0168816	0.00787153
	22	0.0584415	0.0417274	0.0613423	0.0973094	0.153124	0.0337989	0.0521879	0.0298534	0.0382173	0.285325	0.0503104	0.0480127	0.0499707	0.0171126	0.00835276
	22.2	0.0585431	0.0418204	0.0608553	0.0982034	0.154034	0.0329827	0.0457176	0.0331938	0.0383934	0.287486	0.0521097	0.0427078	0.0472334	0.0175113	0.00869353
	22.4	0.0649796	0.0398237	0.0599706	0.0984894	0.155006	0.0391265	0.0548784	0.0318819	0.0383766	0.289531	0.052574	0.0436074	0.0533045	0.0178884	0.00860514
	22.6	0.0572668	0.0370011	0.0637703	0.0985712	0.156272	0.0409848	0.0530235	0.0322821	0.0383725	0.292062	0.0465735	0.0450685	0.0518696	0.0178738	0.00912555
	22.8	0.0582904	0.0484804	0.0649762	0.0990504	0.157018	0.0349122	0.0500844	0.0317829	0.0383488	0.295017	0.0546538	0.0439799	0.0454878	0.0180746	0.00900267
	23	0.0608928	0.0454963	0.0657096	0.0994547	0.158357	0.043727	0.0544239	0.0336586	0.0385351	0.297386	0.0531586	0.0486458	0.054172	0.0178303	0.00917603
	23.2	0.0574233	0.0374201	0.0666735	0.099839	0.159548	0.0432968	0.0480438	0.0286447	0.0390547	0.299957	0.0492005	0.0450418	0.0523631	0.0174205	0.00948846
	23.4	0.0629402	0.0416737	0.064443	0.100178	0.160456	0.0392605	0.0577059	0.0294032	0.0391353	0.302167	0.0481788	0.0456299	0.0522388	0.0179848	0.00952773
	23.6	0.0594942	0.0426364	0.0617192	0.101346	0.161223	0.0401778	0.0529342	0.0320232	0.0392179	0.303694	0.0495757	0.0421559	0.052462	0.018548	0.00965793
	23.8	0.0576259	0.0478839	0.063016	0.101636	0.162064	0.0363152	0.0547028	0.0321936	0.0395747	0.306157	0.0564927	0.0424437	0.0520314	0.0187646	0.00960778
	24	0.0614087	0.0422307	0.0696713	0.10228	0.162669	0.0432305	0.0545966	0.0295754	0.0399395	0.308232	0.0556463	0.0466976	0.0527426	0.0191978	0.0093608
	24.2	0.0622926	0.041881	0.0660502	0.103103	0.163875	0.0456634	0.054621	0.031196	0.0393982	0.310021	0.0529364	0.0457985	0.0502372	0.0191159	0.00923541
	24.4	0.05759	0.0435038	0.0613492	0.103993	0.165071	0.0433796	0.0565215	0.0365576	0.0394459	0.311983	0.0496087	0.0444765	0.0523542	0.0189505	0.00936999
	24.6	0.0589059	0.0474783	0.0644575	0.104249	0.165689	0.035931	0.052968	0.0300444	0.0402592	0.314506	0.0551889	0.0457746	0.0527713	0.0195167	0.00982742
	24.8	0.0618113	0.0453282	0.067217	0.10456	0.166492	0.0415782	0.0612753	0.0321087	0.0406508	0.316861	0.0536748	0.038303	0.0576271	0.0192024	0.00964015
	25	0.0661155	0.0440026	0.0639468	0.105917	0.167216	0.0411711	0.05959	0.0347915	0.0405435	0.318987	0.048201	0.0470719	0.0515376	0.0192235	0.00913922
	25.2	0.064431	0.0470821	0.0578413	0.106166	0.16833	0.0415818	0.0541011	0.0356057	0.0405791	0.321022	0.0530807	0.0528313	0.054366	0.0188989	0.0089815
	25.4	0.0641698	0.0478085	0.0691336	0.106664	0.168734	0.0395146	0.0563559	0.0311243	0.0404587	0.322208	0.0552428	0.0439373	0.0593353	0.0192478	0.0083954
	25.6	0.0594901	0.0426462	0.0660338	0.107992	0.169705	0.044788	0.057829	0.0312033	0.0405634	0.323782	0.0575401	0.0523803	0.0577061	0.0194247	0.0082028
	25.8	0.0611937	0.0439155	0.0615626	0.108362	0.17041	0.0368874	0.0566007	0.0365016	0.0408538	0.326076	0.0594488	0.0497801	0.0502393	0.0195139	0.00868788
	26	0.0630734	0.0483082	0.0674069	0.109168	0.170926	0.0396621	0.059793	0.0350404	0.0409263	0.328574	0.0555151	0.0420105	0.0586987	0.0193884	0.00860962
	26.2	0.0643775	0.0441498	0.065959	0.110097	0.171882	0.0409244	0.0592907	0.0366954	0.0409527	0.329694	0.0552433	0.049013	0.0603846	0.0193357	0.00857581
	26.4	0.0631509	0.046128	0.0641689	0.109898	0.172649	0.0412558	0.0539779	0.03383	0.0411953	0.331756	0.0608525	0.052893	0.0551326	0.0194791	0.00921588
	26.6	0.0637854	0.0438572	0.068978	0.110559	0.173374	0.0390121	0.0612243	0.0341178	0.0418404	0.333086	0.0575916	0.0455639	0.0546199	0.0193123	0.00955058
	26.8	0.0666134	0.0496201	0.063649	0.111292	0.173535	0.0448161	0.0599699	0.0376562	0.042182	0.335281	0.0544804	0.0531835	0.0626651	0.0191062	0.0097393
	27	0.0602188	0.0433469	0.0712293	0.111761	0.174453	0.0368163	0.054328	0.0359534	0.042777	0.337272	0.058717	0.0521757	0.0581082	0.0191398	0.0105208
	27.2	0.0665607	0.0457223	0.0726008	0.112115	0.175504	0.0422558	0.0615956	0.0313809	0.0431293	0.339082	0.0570578	0.0484041	0.0567353	0.019801	0.0104545
	27.4	0.0675478	0.0466508	0.0639797	0.112493	0.176411	0.0455934	0.0583025	0.0378798	0.0433899	0.339803	0.0533336	0.0541329	0.0556195	0.0200689	0.0102539
	27.6	0.063419	0.0467188	0.0711966	0.113404	0.177416	0.0417513	0.0641378	0.0400828	0.0434024	0.341457	0.0542604	0.0557042	0.0580997	0.0202592	0.0104305
	27.8	0.0685813	0.0493842	0.0733694	0.114452	0.178431	0.0406393	0.060944	0.0368178	0.0433144	0.343745	0.0619441	0.0460017	0.059707	0.0208426	0.0109447
	28	0.0664004	0.0432154	0.0694577	0.115585	0.179307	0.0457795	0.0614905	0.0390045	0.0433738	0.345341	0.0531233	0.0480839	0.0622157	0.0211377	0.0108342
	28.2	0.0632708	0.0495662	0.0715188	0.116181	0.180823	0.0430248	0.0623392	0.0336798	0.0430224	0.347576	0.0535882	0.0508237	0.0597669	0.020947	0.0111283
	28.4	0.0613716	0.0502926	0.0608149	0.116941	0.182123	0.0434198	0.0650456	0.0372767	0.0434597	0.349394	0.0585746	0.0517388	0.0572231	0.021114	0.0115547
	28.6	0.0662629	0.0504395	0.0701582	0.117733	0.183209	0.0443563	0.0628773	0.0420654	0.0434907	0.35146	0.0601611	0.0493058	0.060364	0.021135	0.0116772
	28.8	0.0680459	0.0457628	0.0667231	0.118677	0.184483	0.0447832	0.0594782	0.0314854	0.0432002	0.353627	0.0565789	0.0543243	0.0614777	0.0208797	0.0117649
	29	0.0667147	0.0475471	0.0707439	0.118662	0.185363	0.044038	0.0648096	0.0332206	0.0430914	0.356119	0.0591069	0.0544583	0.062631	0.0210665	0.0118072
	29.2	0.0689999	0.0503735	0.0667775	0.11909	0.186841	0.0494883	0.0633324	0.038088	0.0430702	0.357323	0.0578996	0.0502827	0.0585772	0.020711	0.0117159
	29.4	0.062328	0.0497031	0.0699231	0.119518	0.187823	0.0431126	0.0623368	0.0369317	0.0433218	0.35868	0.0561507	0.0606487	0.0587745	0.0211005	0.0111073
	29.6	0.0700431	0.0441357	0.0775131	0.120454	0.188831	0.0450455	0.0648926	0.0372544	0.0434115	0.361036	0.0609665	0.0522396	0.0627419	0.0212209	0.0115218
	29.8	0.0697925	0.0464836	0.0669852	0.120656	0.189663	0.0436337	0.0608727	0.0371256	0.043181	0.36283	0.0589712	0.0472314	0.0639458	0.0212199	0.0116236
	30	0.0659023	0.0506537	0.0660517	0.121217	0.190011	0.0457281	0.0665327	0.0404085	0.0433557	0.364258	0.0610756	0.0557033	0.0662504	0.0213906	0.0113294
	30.2	0.0659288	0.0561043	0.0690301	0.121671	0.19089	0.0445171	0.0638459	0.0373513	0.0438194	0.365947	0.0629984	0.0547882	0.0640326	0.0213673	0.0116021
	30.4	0.0736057	0.05271	0.0735842	0.121406	0.190833	0.0441965	0.0638874	0.0407714	0.0441019	0.367885	0.0620556	0.0488242	0.0609193	0.0216393	0.0119473
	30.6	0.0722717	0.0491163	0.0693261	0.12213	0.19137	0.048802	0.0669219	0.04362	0.0443173	0.36961	0.0638077	0.0595817	0.06659	0.0213328	0.0116571
	30.8	0.0697333	0.0556295	0.0718226	0.121908	0.191664	0.0403162	0.0660416	0.0361532	0.0442417	0.372067	0.0625142	0.0546425	0.0633108	0.0213152	0.0120561
	31	0.0722471	0.0556528	0.074326	0.12199	0.192422	0.0465194	0.063374	0.0395705	0.0446003	0.373997	0.0644607	0.0484627	0.0682395	0.0218666	0.0121336
	31.2	0.072987	0.0485256	0.0755378	0.122477	0.192774	0.050786	0.0635374	0.0378822	0.0448669	0.375379	0.0627744	0.05571	0.0639353	0.0216456	0.0113107
	31.4	0.0687742	0.0500654	0.0744664	0.123102	0.193596	0.0464842	0.0642048	0.0440504	0.0450353	0.377053	0.0657857	0.0572999	0.0613435	0.0219328	0.0116559
	31.6	0.0677558	0.0537596	0.0725783	0.12413	0.193982	0.0431445	0.0682856	0.0372258	0.0448216	0.379583	0.0690347	0.050532	0.0649795	0.0225322	0.0119121
	31.8	0.0696181	0.0544391	0.0796954	0.125034	0.194758	0.0521338	0.0664245	0.0414078	0.0445288	0.381588	0.0613227	0.0567181	0.0679092	0.0227593	0.0119772
	32	0.068077	0.0491114	0.0709148	0.125266	0.195788	0.0504917	0.0668762	0.0346377	0.0448566	0.383151	0.0644878	0.0567007	0.0672666	0.022568	0.0117035
	32.2	0.073242	0.0493296	0.0745979	0.125953	0.19717	0.0485091	0.0692373	0.0383156	0.0445518	0.385634	0.0658105	0.0558638	0.0648069	0.0224896	0.0117847
	32.4	0.0695373	0.0500331	0.0702753	0.126758	0.198058	0.0489161	0.0702339	0.0439211	0.0445339	0.387297	0.0594111	0.0604793	0.068101	0.0227206	0.0120121
	32.6	0.0698138	0.0538223	0.0809305	0.127848	0.199165	0.0423786	0.0664041	0.0377858	0.0444326	0.38914	0.0639191	0.0603578	0.0675434	0.0228933	0.0126617
	32.8	0.075744	0.0509811	0.073441	0.128581	0.200179	0.0502123	0.0659402	0.0384165	0.0445077	0.391097	0.0641463	0.053304	0.0694932	0.0233871	0.0132212
	33	0.0681489	0.0506025	0.0692923	0.128972	0.201141	0.0535508	0.0750902	0.0446286	0.0448372	0.392574	0.0632129	0.0611319	0.0709254	0.0235863	0.0133179
	33.2	0.067036	0.0542212	0.0741027	0.130088	0.202481	0.048433	0.0702916	0.0458291	0.0448411	0.393807	0.0667381	0.0575372	0.0680161	0.0238083	0.0133108
	33.4	0.073851	0.055444	0.0762252	0.13015	0.203089	0.0443746	0.0757222	0.0410343	0.0451088	0.395959	0.0695154	0.0570042	0.0688349	0.0241795	0.0135389
	33.6	0.0722632	0.0511552	0.0763806	0.130935	0.203633	0.0498929	0.07168	0.0436198	0.0449563	0.397853	0.0679614	0.0569419	0.0653623	0.0244526	0.0137297
	33.8	0.070478	0.0534242	0.0727133	0.131306	0.204368	0.0511309	0.0686612	0.0439383	0.0453597	0.398818	0.0660585	0.0563148	0.0661438	0.0246764	0.013712
	34	0.0740421	0.0574984	0.0732786	0.131587	0.205051	0.0505317	0.0705025	0.041128	0.0457171	0.400155	0.0719295	0.05658	0.0718373	0.0247628	0.0137023
	34.2	0.0757579	0.0544489	0.0822645	0.13199	0.205418	0.0508249	0.0716973	0.0506228	0.045677	0.401921	0.0686449	0.0578256	0.0673357	0.0247927	0.0131522
	34.4	0.0710585	0.0513553	0.075917	0.131833	0.205659	0.0535235	0.0705645	0.0363078	0.045355	0.403431	0.0680166	0.0581473	0.068343	0.0246979	0.012859
	34.6	0.0735497	0.0570372	0.0723034	0.132066	0.206657	0.0459966	0.0709751	0.0430005	0.045769	0.405333	0.0671206	0.0568013	0.0655605	0.0242892	0.0130026
	34.8	0.0768906	0.061032	0.076755	0.131723	0.207147	0.0516897	0.075901	0.0432546	0.046309	0.406769	0.0634107	0.0557458	0.0681212	0.024221	0.0127006
	35	0.0685282	0.0508071	0.0801312	0.132336	0.207683	0.0534407	0.0709377	0.0418398	0.046585	0.407952	0.0706045	0.0656505	0.0685238	0.0241243	0.0122279
	35.2	0.0756574	0.0505825	0.0845407	0.132643	0.208489	0.0496165	0.0692785	0.0398108	0.0467916	0.409233	0.0727555	0.0569836	0.0659332	0.0236343	0.0125307
	35.4	0.0718459	0.0502354	0.0799409	0.13331	0.209306	0.0520447	0.0719026	0.0442534	0.046991	0.411522	0.066617	0.0538769	0.0709168	0.0244336	0.0132643
	35.6	0.0783902	0.0553582	0.0758827	0.134091	0.210116	0.0544328	0.0742387	0.0478355	0.0468189	0.412994	0.0673023	0.0563834	0.0700969	0.0240474	0.013066
	35.8	0.0787983	0.0528402	0.0824692	0.134235	0.211537	0.0469765	0.0745586	0.0407153	0.0473742	0.414587	0.0707858	0.0612349	0.0734621	0.0236361	0.0135545
	36	0.0766615	0.0549285	0.0819759	0.134437	0.212257	0.0500293	0.0753752	0.0400553	0.0475374	0.416488	0.068274	0.0580369	0.0670295	0.0233276	0.0138522
	36.2	0.0781921	0.0555122	0.074799	0.13566	0.213862	0.0551864	0.0779444	0.0447568	0.0475577	0.418411	0.0676666	0.0560074	0.0741477	0.0230962	0.0141032
	36.4	0.0742903	0.0548667	0.0774109	0.136331	0.214645	0.0506437	0.071084	0.0425052	0.0478685	0.420401	0.0651173	0.0637779	0.0677134	0.0233297	0.0153229
	36.6	0.0810027	0.0577907	0.0801249	0.137138	0.215991	0.0554556	0.0773202	0.0462678	0.0481974	0.42247	0.0721239	0.0556032	0.0729636	0.0238358	0.0154602
	36.8	0.0811513	0.0520784	0.0810829	0.137831	0.216846	0.0581566	0.0781381	0.0460534	0.0483052	0.423885	0.0715186	0.0643026	0.0717504	0.0241511	0.0156526
	37	0.0786702	0.0526389	0.0739967	0.137895	0.217739	0.0506099	0.073641	0.0407609	0.0487094	0.425173	0.0683965	0.0630735	0.0755956	0.0241149	0.0157814
	37.2	0.0783534	0.0626508	0.0753723	0.138388	0.218308	0.0491351	0.0735778	0.0453139	0.0487189	0.427627	0.0669172	0.054182	0.0719244	0.0244729	0.0161456
	37.4	0.0786926	0.0568639	0.0829712	0.138381	0.218315	0.0559915	0.0830134	0.044663	0.0487439	0.429288	0.0728586	0.0631666	0.0739248	0.0245242	0.0163986
	37.6	0.0773573	0.0538003	0.0811675	0.139053	0.21916	0.0522124	0.0740417	0.040256	0.0491036	0.430774	0.0700527	0.0625634	0.0742124	0.0250012	0.0162899
	37.8	0.0801795	0.0577165	0.0786296	0.139088	0.220228	0.048606	0.0798417	0.048756	0.0495105	0.432582	0.0720452	0.0590133	0.0728486	0.0250817	0.0162966
	38	0.0780522	0.0567017	0.0811132	0.13967	0.220521	0.0547578	0.0785814	0.0478211	0.0494474	0.434275	0.0718377	0.0654163	0.074428	0.0252781	0.0166515
	38.2	0.0795789	0.0629966	0.0829426	0.139996	0.220779	0.0541326	0.0723171	0.0477766	0.0497754	0.435863	0.070097	0.0693499	0.0737011	0.025455	0.0162715
	38.4	0.0823281	0.0513275	0.0792348	0.140301	0.221273	0.0441142	0.0717969	0.0427497	0.0500595	0.43822	0.0665362	0.0593882	0.0756357	0.025366	0.0165562
	38.6	0.0774879	0.0595876	0.0769455	0.140957	0.221997	0.0527506	0.0794409	0.0511248	0.0506851	0.440203	0.0648524	0.0647619	0.0753067	0.0253338	0.0166431
	38.8	0.078268	0.0611134	0.0831391	0.141326	0.222552	0.0560609	0.0774728	0.052453	0.0502701	0.441268	0.0749295	0.0650209	0.0752542	0.024864	0.0163567
	39	0.0807802	0.0581112	0.0837657	0.1419	0.222914	0.053101	0.0770278	0.0442365	0.0500613	0.443247	0.074726	0.0672018	0.0773223	0.0247147	0.0164665
	39.2	0.0808122	0.0586882	0.0840489	0.142669	0.223209	0.0565602	0.0789374	0.0463204	0.050138	0.445264	0.0764059	0.0622227	0.0794861	0.0247604	0.0171459
	39.4	0.0763373	0.0586064	0.0808712	0.14357	0.22347	0.0611501	0.08012	0.050588	0.0505086	0.447081	0.0672786	0.0724887	0.0789286	0.0247116	0.0170396
	39.6	0.0793935	0.0641102	0.0791789	0.14433	0.224236	0.0560675	0.0783116	0.0452994	0.0512828	0.44853	0.07461	0.0665561	0.0773092	0.0241502	0.0168999
	39.8	0.0838914	0.0623092	0.0855023	0.144771	0.224677	0.0546306	0.0764075	0.0478087	0.0519985	0.450038	0.0720831	0.059909	0.0792769	0.0241624	0.017106
	40	0.0838648	0.0550008	0.0876425	0.145515	0.225151	0.0592628	0.0771698	0.0480536	0.0520547	0.451266	0.0715824	0.0708589	0.0801309	0.0241976	0.0166459
	40.2	0.0810237	0.0581961	0.0817289	0.1467	0.226378	0.0547434	0.0747849	0.0420012	0.0523008	0.452774	0.0714197	0.0691014	0.0744385	0.0243738	0.0166773
	40.47	0.0800117	0.0635858	0.0835908	0.146811	0.226774	0.0619388	0.0817292	0.0484519	0.0523947	0.455262	0.0721708	0.068972	0.0857581	0.02511	0.0170986
	40.63	0.0828774	0.0587107	0.0875158	0.147314	0.22723	0.0558543	0.0802415	0.0477025	0.052563	0.455871	0.0776429	0.0572588	0.0793076	0.0257339	0.0162526
	40.8	0.0814495	0.0529726	0.0890819	0.147714	0.228309	0.0566203	0.0825181	0.046456	0.0525367	0.456062	0.0773076	0.0701577	0.0790071	0.0257219	0.0160221
	41	0.0842976	0.060849	0.0826139	0.147804	0.229097	0.0564963	0.0779647	0.0439419	0.0523528	0.457319	0.0702497	0.0587604	0.0797368	0.025771	0.0161093
	41.2	0.0817872	0.0547503	0.0819096	0.148268	0.229605	0.0586822	0.0828745	0.0479518	0.0525317	0.458826	0.0678749	0.0679799	0.0773705	0.0260589	0.0159955
	41.4	0.0818459	0.0590151	0.0899244	0.148423	0.22983	0.0548536	0.0806517	0.0463735	0.0526143	0.459848	0.0743446	0.066142	0.0785521	0.0262141	0.0157257
	41.6	0.0844659	0.0536921	0.0859004	0.148891	0.231496	0.0604503	0.078986	0.0501203	0.0529227	0.461126	0.0734622	0.0645615	0.0791958	0.0267005	0.0161061
	41.8	0.0824789	0.0580077	0.0867087	0.149574	0.232651	0.0577789	0.0827859	0.0519012	0.0523561	0.462709	0.0702432	0.0680334	0.08263	0.0268209	0.0162206
	42	0.0823699	0.0630651	0.0861088	0.150623	0.233633	0.0598059	0.0833989	0.0532191	0.0520631	0.463808	0.0720293	0.0669163	0.0779508	0.0272186	0.0167531
	42.2	0.0845692	0.063639	0.0861322	0.15053	0.234653	0.0587942	0.0810383	0.0487812	0.0522799	0.465595	0.0757949	0.0653947	0.0806774	0.0275335	0.0165766
	42.4	0.0840398	0.0583481	0.0909485	0.150957	0.235296	0.0565207	0.0848155	0.0514994	0.0522134	0.467603	0.075136	0.0671648	0.0800316	0.0279198	0.0169101
	42.6	0.0822217	0.0592169	0.0836173	0.151587	0.235836	0.0575349	0.0828467	0.0484289	0.051827	0.468668	0.0788008	0.0660424	0.0806354	0.0279477	0.016994
	42.8	0.0846079	0.0686746	0.0893398	0.15153	0.236426	0.0545093	0.0828032	0.0480768	0.0514433	0.469844	0.0773603	0.0582053	0.0785421	0.0277459	0.0172222
	43	0.0849596	0.0612264	0.0852249	0.151884	0.236643	0.0604318	0.0914792	0.0537521	0.0511669	0.471769	0.0752469	0.0698779	0.0797977	0.0276767	0.0175643
	43.2	0.0876979	0.061417	0.0935573	0.15249	0.23693	0.0559154	0.0832681	0.0517745	0.0518685	0.473559	0.0807046	0.0678353	0.0828231	0.0277819	0.0180282
	43.4	0.0826542	0.056736	0.0830701	0.152524	0.237537	0.0571109	0.0849034	0.0471689	0.0526208	0.475086	0.071996	0.0640296	0.082868	0.0277205	0.0182156
	43.6	0.0803216	0.0668804	0.0833996	0.152735	0.238221	0.0583156	0.0879979	0.0538261	0.0530147	0.476848	0.0742564	0.0714737	0.0809685	0.0278853	0.0189475
	43.8	0.0822714	0.0700023	0.0922917	0.152939	0.238841	0.0604135	0.0839114	0.0516302	0.0530026	0.477824	0.0782158	0.0670053	0.0801677	0.0279206	0.019329
	44	0.088234	0.0597509	0.0937258	0.153118	0.239741	0.0582684	0.08592	0.0460222	0.0533881	0.479518	0.0801327	0.0659876	0.0833389	0.0281379	0.0193287
	44.2	0.0828251	0.0631845	0.0911521	0.153409	0.240512	0.0582391	0.0865746	0.0542992	0.05376	0.481998	0.0768405	0.0629	0.0843861	0.0280716	0.0199667
	44.4	0.0822482	0.0668245	0.086828	0.15335	0.24034	0.0603551	0.0835184	0.0539669	0.0539331	0.48343	0.0767049	0.0758782	0.0831648	0.0284046	0.0204298
	44.6	0.0880331	0.0660045	0.0920006	0.153922	0.24115	0.0579992	0.0846294	0.0538863	0.0540746	0.483895	0.0749388	0.0697121	0.0800779	0.0281874	0.0200498
	44.8	0.0888179	0.0579828	0.0916352	0.154374	0.242109	0.0581895	0.0885443	0.0482699	0.0541901	0.485408	0.0807625	0.0690798	0.0837004	0.0280962	0.0204523
	45	0.0895982	0.0577538	0.0870962	0.15464	0.242222	0.0640764	0.0865029	0.0483512	0.0543471	0.487103	0.0703579	0.0722078	0.0834868	0.028418	0.0208482
	45.2	0.0848718	0.0656562	0.0894564	0.155241	0.242701	0.0580122	0.0815585	0.0511253	0.0549739	0.488816	0.0813111	0.0691468	0.0830707	0.0283723	0.0204185
	45.4	0.0892881	0.0636952	0.0916829	0.155511	0.243451	0.0588217	0.0901867	0.0530951	0.0547862	0.490889	0.0762362	0.0696061	0.087795	0.0287211	0.0205149
	45.6	0.0867671	0.0626944	0.0893652	0.156389	0.244592	0.0639317	0.0868879	0.054309	0.0546048	0.492047	0.0775819	0.0700534	0.083751	0.0290909	0.0205557
	45.8	0.0852436	0.0618216	0.0908021	0.157178	0.245497	0.0562158	0.0873454	0.0499559	0.0543812	0.493719	0.0778237	0.0744947	0.0849899	0.0291218	0.0198284
	46	0.0918583	0.0657987	0.0874549	0.157353	0.245938	0.0584592	0.0921282	0.0548266	0.0548605	0.494924	0.0779297	0.0686513	0.0817217	0.0295594	0.0197278
	46.2	0.0860348	0.0682766	0.0918339	0.157844	0.246085	0.0644143	0.0875637	0.0569617	0.0548994	0.496497	0.0793032	0.0769222	0.0824088	0.0300472	0.0194075
	46.4	0.0870108	0.0565483	0.0888392	0.159015	0.246364	0.0579518	0.0855669	0.0528614	0.0549394	0.497221	0.0768448	0.0748722	0.0838033	0.0302224	0.0190411
	46.6	0.0894494	0.0648529	0.0907593	0.159697	0.247077	0.0596841	0.088932	0.0543988	0.0546428	0.498338	0.0740353	0.0699171	0.0802814	0.0302386	0.0185977
	46.8	0.0910436	0.0711484	0.0875771	0.159687	0.247931	0.0606506	0.0896393	0.0545801	0.0549436	0.499839	0.0788697	0.0719745	0.0834702	0.0306462	0.0184299
	47	0.087535	0.0703616	0.0881545	0.160667	0.247994	0.0573166	0.0895816	0.0559027	0.0551309	0.501017	0.0845131	0.0724554	0.0825866	0.0301252	0.0184158
	47.2	0.0906738	0.0703209	0.0914694	0.160956	0.248427	0.063513	0.0896761	0.0553912	0.0563492	0.502883	0.0803053	0.0719344	0.082248	0.030088	0.0182036
	47.4	0.0883015	0.0654911	0.0912696	0.161453	0.249222	0.0626919	0.0899181	0.0571821	0.0563021	0.50347	0.0779667	0.0734003	0.08904	0.0301878	0.0186395
	47.6	0.0926624	0.0692357	0.0948773	0.162249	0.249412	0.0589685	0.0878039	0.0590539	0.0562262	0.504185	0.0813335	0.0730753	0.0850164	0.0300706	0.0187146
	47.8	0.090736	0.0722305	0.0930852	0.162824	0.249846	0.062724	0.0936228	0.0536582	0.0566715	0.504976	0.0797054	0.069982	0.0862702	0.0300658	0.0186207
	48	0.0923042	0.06239	0.0967055	0.163526	0.250246	0.0589038	0.0914282	0.0570789	0.0571641	0.506748	0.0802757	0.070986	0.0860845	0.0303932	0.0189026
	48.2	0.090122	0.0645886	0.0918974	0.164394	0.250465	0.0657046	0.0888487	0.0491316	0.0572348	0.508019	0.0820594	0.0788221	0.0876805	0.0301943	0.0194411
	48.4	0.0932218	0.0702791	0.0948957	0.164887	0.250422	0.058962	0.0933225	0.0547019	0.05727	0.509036	0.0840977	0.0697981	0.0853168	0.0303521	0.0193705
	48.6	0.092826	0.0674069	0.093089	0.16598	0.251601	0.0602448	0.0944986	0.0599637	0.0573212	0.510481	0.0849216	0.0754067	0.0884054	0.0307678	0.0194133
	48.8	0.0915239	0.061649	0.0905907	0.166415	0.252039	0.0659664	0.0891519	0.055555	0.0570558	0.512213	0.0807994	0.0766712	0.0856812	0.0309508	0.0201311
	49	0.0867529	0.0679666	0.0947711	0.166679	0.252905	0.0612842	0.091617	0.0561253	0.0574405	0.513298	0.0839184	0.0724993	0.0885424	0.0310874	0.019804
	49.2	0.0890489	0.0710518	0.0939037	0.167103	0.253482	0.062565	0.0966428	0.0593679	0.0572169	0.51536	0.08069	0.0727905	0.0906464	0.0309706	0.0199007
	49.4	0.0922354	0.0704132	0.0982679	0.167013	0.253792	0.0649603	0.090818	0.0556172	0.0567142	0.516459	0.0859247	0.0732774	0.0864174	0.0313801	0.0203777
	49.6	0.0920093	0.0659208	0.0957531	0.167464	0.254267	0.0643353	0.0946188	0.0542653	0.0564899	0.517056	0.085348	0.0726431	0.0919441	0.0312907	0.0200284
	49.8	0.0933332	0.0694188	0.0959136	0.167565	0.255021	0.0649348	0.0958656	0.0569498	0.0567398	0.518815	0.0759929	0.071072	0.0910121	0.0315704	0.0202235
	50	0.0918299	0.0688078	0.095959	0.167806	0.255228	0.0616079	0.0894062	0.0625941	0.0570913	0.520135	0.0772717	0.0785035	0.0906364	0.0318603	0.020197
	50.2	0.094279	0.0693585	0.100449	0.16854	0.255864	0.0627972	0.0935217	0.0571274	0.0569098	0.52102	0.087465	0.0707315	0.0863719	0.0311606	0.0199197
	50.4	0.0937725	0.0659452	0.095655	0.168557	0.256946	0.0699624	0.0976496	0.0616657	0.0575415	0.522074	0.0836789	0.0747714	0.093268	0.0308796	0.0199437
	50.6	0.0878024	0.0664929	0.0876512	0.168239	0.25847	0.0677386	0.0975573	0.0603271	0.0579661	0.523747	0.0840724	0.0754766	0.08992	0.0308597	0.0202278
	50.8	0.0892964	0.0683488	0.0984887	0.168289	0.258803	0.0640971	0.0935355	0.0541451	0.0585275	0.525241	0.084826	0.0777294	0.0903012	0.0309447	0.0199108
	51	0.0945995	0.0774033	0.0990459	0.168617	0.259124	0.0614077	0.0984938	0.0573463	0.0595362	0.526621	0.084287	0.0635114	0.0901057	0.0304019	0.0203101
	51.2	0.0927997	0.0666078	0.0985001	0.168544	0.259585	0.0668178	0.0975101	0.0573275	0.0595747	0.528407	0.084616	0.0818129	0.0912741	0.030509	0.0206705
	51.4	0.09232	0.0684312	0.0914434	0.169328	0.260166	0.0609736	0.0947368	0.0564099	0.0592028	0.528847	0.0873202	0.0765791	0.0909206	0.0305751	0.0209202
	51.6	0.0983375	0.070661	0.0953031	0.169651	0.260788	0.0630201	0.0955849	0.0609149	0.0595894	0.529835	0.0813315	0.0729093	0.0872174	0.0309472	0.0209111
	51.8	0.0881376	0.0697219	0.0977549	0.170143	0.261536	0.070839	0.0965672	0.0619161	0.0599772	0.531695	0.0859871	0.0796274	0.0912245	0.0315245	0.0212013
	52	0.0948263	0.0728928	0.0996139	0.171152	0.261842	0.0662626	0.0939927	0.0544266	0.0599651	0.532667	0.08425	0.0736395	0.0929422	0.0319151	0.0214878
	52.2	0.0968875	0.0702619	0.0953576	0.171813	0.262307	0.0645881	0.0982785	0.056399	0.0598277	0.533968	0.0840504	0.0726473	0.0905269	0.0321305	0.0215818
	52.4	0.0929436	0.0729701	0.0950851	0.171995	0.262975	0.0616096	0.101438	0.0629067	0.0600488	0.535267	0.0846198	0.0769787	0.0953396	0.0327926	0.021788
	52.6	0.091704	0.0756472	0.0995497	0.172786	0.263239	0.0680576	0.0969452	0.0576013	0.0596418	0.536164	0.0892605	0.0767829	0.0946581	0.0334116	0.0221051
	52.8	0.0971282	0.0670519	0.100805	0.173392	0.263577	0.0656221	0.0988209	0.0557569	0.0598444	0.537712	0.0894122	0.0749374	0.0886132	0.0334777	0.0222386
	53	0.100002	0.0692879	0.101768	0.173757	0.264065	0.0681485	0.102009	0.0579329	0.0597246	0.538896	0.0871058	0.0793063	0.0954459	0.0335547	0.0221911
	53.2	0.0947783	0.0716613	0.0970662	0.174485	0.264082	0.0659547	0.096062	0.0596918	0.0590117	0.540439	0.0850649	0.0813986	0.0909611	0.033924	0.0226785
	53.4	0.0944473	0.069915	0.0980418	0.174991	0.264225	0.0692465	0.0952172	0.0594357	0.059456	0.540817	0.0901449	0.0732131	0.0916644	0.0342407	0.0230482
	53.6	0.0987779	0.0695804	0.10227	0.175622	0.26494	0.0727759	0.0963104	0.0593767	0.0596525	0.542294	0.0875972	0.0792025	0.0937217	0.0343857	0.0230555
	53.8	0.0917688	0.0692338	0.100151	0.17623	0.265027	0.0682785	0.100842	0.0574917	0.0603469	0.54416	0.0927705	0.079637	0.0922037	0.0345928	0.0232651
	54	0.0989397	0.0748291	0.09347	0.176697	0.265278	0.0615804	0.101615	0.0590322	0.0603588	0.544977	0.0831166	0.0793461	0.0925927	0.0338284	0.0229586
	54.2	0.0961188	0.0724686	0.0978568	0.176841	0.265823	0.071693	0.0993347	0.0622883	0.0609437	0.545756	0.0913411	0.0794245	0.0952767	0.0334774	0.023678
	54.4	0.0921781	0.0636724	0.102333	0.176492	0.266682	0.069216	0.100276	0.0570906	0.0613245	0.547292	0.0916995	0.0781506	0.0970421	0.0339813	0.0241801
	54.6	0.0943209	0.0707188	0.100225	0.176877	0.267533	0.0684465	0.103125	0.0596972	0.0616459	0.548631	0.08789	0.0761834	0.0947246	0.0340539	0.0239629
	54.8	0.0913792	0.0738158	0.101585	0.177016	0.267594	0.0722205	0.102469	0.0649155	0.0620276	0.549887	0.08358	0.0787184	0.0950865	0.0340507	0.0234473
	55	0.0910867	0.0721794	0.0978478	0.177096	0.268194	0.0658117	0.097353	0.063162	0.0626969	0.55125	0.0826625	0.0806245	0.0960025	0.0335297	0.0241585
	55.2	0.0970701	0.0688022	0.10937	0.177563	0.268659	0.063902	0.0964123	0.0553922	0.0623621	0.552271	0.0881005	0.0804195	0.0959238	0.0333362	0.0240388
	55.4	0.0949298	0.0700994	0.101027	0.177806	0.269715	0.0718974	0.101537	0.0614598	0.0629795	0.552838	0.085397	0.0730244	0.100447	0.0334443	0.0236398
	55.6	0.0913469	0.0693996	0.102321	0.177458	0.270377	0.0743949	0.105028	0.0673692	0.0635107	0.554219	0.0903214	0.0828146	0.0966227	0.033813	0.0237594
	55.8	0.100065	0.0781354	0.104863	0.17842	0.270631	0.0640581	0.101428	0.0572991	0.0633129	0.555819	0.0909599	0.0842134	0.0959666	0.0340517	0.0236839
	56	0.101604	0.0733906	0.105937	0.179037	0.27155	0.0675977	0.0998487	0.0631117	0.0635212	0.556404	0.0928095	0.0798289	0.0959583	0.0341647	0.0236972
	56.2	0.0990044	0.0735302	0.0983945	0.179328	0.272477	0.0746338	0.101528	0.0570301	0.0635042	0.557978	0.0929681	0.0842364	0.0973444	0.0346528	0.0239431
	56.4	0.0947282	0.076713	0.0999243	0.179482	0.273078	0.063557	0.0990901	0.0655393	0.0635953	0.558703	0.0896582	0.0849732	0.0993924	0.0348279	0.0237927
	56.6	0.0961958	0.0802269	0.104611	0.180313	0.273191	0.0673106	0.100338	0.0664964	0.0635841	0.560061	0.0951907	0.0755564	0.0951632	0.0349494	0.0237103
	56.8	0.0989422	0.0698475	0.1042	0.180897	0.274005	0.0731244	0.103182	0.0646289	0.0640531	0.562043	0.0933384	0.0827059	0.0942074	0.0352764	0.0240736
	57	0.10216	0.0677822	0.101308	0.181472	0.274212	0.0698456	0.106523	0.0589467	0.0636779	0.562891	0.0904123	0.0791261	0.0939666	0.0352751	0.0239594
	57.2	0.0975212	0.0770204	0.0983034	0.182457	0.274606	0.0650412	0.103128	0.0668435	0.0636787	0.563848	0.0891735	0.0823614	0.101084	0.0355039	0.0242737
	57.4	0.0966579	0.0772943	0.10291	0.18294	0.275245	0.0704088	0.102646	0.0642482	0.0645217	0.56497	0.0919676	0.0813858	0.0986377	0.0355962	0.0246535
	57.6	0.0965112	0.0703655	0.103676	0.18347	0.275532	0.0695218	0.10469	0.0605786	0.0643325	0.566788	0.0932067	0.0830381	0.0979623	0.0360489	0.0250747
	57.8	0.100147	0.0785813	0.105265	0.183703	0.275707	0.0699866	0.104875	0.061573	0.0644206	0.568042	0.0906607	0.0754222	0.0942134	0.0361521	0.0251201
	58	0.102939	0.0734409	0.101086	0.183592	0.276341	0.0706915	0.107089	0.064727	0.0640566	0.568778	0.0922461	0.0863333	0.100143	0.0362446	0.0257515
	58.2	0.102232	0.0700497	0.106141	0.183271	0.276993	0.073544	0.102067	0.0615554	0.0641178	0.569966	0.0925418	0.0826442	0.0938611	0.0367035	0.026178
	58.4	0.0995747	0.0734569	0.107835	0.183516	0.277318	0.0711016	0.102239	0.0617457	0.0639927	0.571138	0.0916586	0.0829613	0.097437	0.036959	0.0257775
	58.6	0.101712	0.0727236	0.102592	0.184289	0.277763	0.0661189	0.113845	0.0629967	0.0640156	0.572246	0.0882209	0.0853822	0.0985961	0.0370746	0.0254226
	58.8	0.097383	0.0705114	0.0963168	0.184753	0.278073	0.073616	0.104274	0.065955	0.0638169	0.573444	0.0919076	0.0831112	0.101039	0.0372836	0.0256734
	59	0.100365	0.0784398	0.104043	0.185453	0.278488	0.0653621	0.112066	0.0640318	0.063499	0.574582	0.0942672	0.0825206	0.102181	0.0370274	0.0259914
	59.2	0.100034	0.0707431	0.105795	0.185945	0.279282	0.0740691	0.105128	0.065149	0.063677	0.575471	0.0922829	0.0841124	0.0984797	0.0372127	0.0258676
	59.4	0.100727	0.0757853	0.103014	0.186187	0.279786	0.0652337	0.103722	0.0563504	0.0641848	0.576948	0.0923794	0.0837732	0.0971668	0.037086	0.0264391
	59.6	0.0997747	0.0758568	0.101713	0.187118	0.279943	0.0678321	0.107881	0.0635307	0.0641717	0.57887	0.0946048	0.0805058	0.100891	0.0367713	0.0263748
	59.8	0.0977387	0.0787303	0.103369	0.187865	0.280837	0.071075	0.107124	0.0668833	0.0640463	0.58011	0.0907299	0.0846945	0.101385	0.0365421	0.0261419
	60	0.0837905	0.0604519	0.0878043	0.188321	0.281913	0.0202529	0.0367851	0.0315797	0.0638393	0.580866	0.0708523	0.061006	0.0978332	0.0366666	0.0259838
	60.2	0.0876158	0.0723013	0.0920872	0.188782	0.282601	0.0383298	0.0618582	0.0515736	0.0634968	0.581774	0.0798403	0.0767348	0.101488	0.0363091	0.0259534
	60.4	0.0832399	0.0759406	0.0946302	0.188777	0.283283	0.0311859	0.0586816	0.0587876	0.0638795	0.58294	0.0813264	0.0862714	0.100823	0.0358471	0.0259004
	60.6	0.0908315	0.0824372	0.0888778	0.189357	0.283548	0.0332141	0.068011	0.0518337	0.0643246	0.584758	0.0802455	0.0859589	0.103737	0.0360317	0.0263026
	60.8	0.0937104	0.0814437	0.0953807	0.189615	0.283272	0.0453794	0.0751327	0.0630275	0.0644788	0.586577	0.0928136	0.0845319	0.107623	0.0360924	0.0262682
	61	0.0896827	0.0766223	0.0993434	0.190026	0.283801	0.0397846	0.0752807	0.0692544	0.064743	0.587294	0.0834509	0.0847793	0.101834	0.0356732	0.0258421
	61.2	0.0929685	0.0784944	0.104184	0.190579	0.284691	0.0289235	0.0771006	0.0505128	0.0652535	0.589113	0.0898956	0.0915326	0.105085	0.03589	0.0259734
	61.4	0.0932393	0.0801535	0.0972197	0.190763	0.285371	0.0431942	0.0869723	0.0612414	0.0658951	0.590353	0.091696	0.0862027	0.10936	0.0359593	0.0259401
	61.6	0.0940243	0.0825708	0.0968993	0.191103	0.285241	0.0414075	0.0756571	0.0716339	0.0658585	0.591451	0.0907301	0.0913558	0.10718	0.0359248	0.0258012
	61.8	0.0910649	0.0833476	0.103273	0.191216	0.285996	0.039237	0.0817807	0.0596373	0.0664345	0.593	0.0898382	0.0870265	0.110149	0.0360453	0.0256007
	62	0.0897818	0.0830879	0.100896	0.19121	0.286148	0.0418379	0.0878053	0.0572568	0.0668148	0.593832	0.0903053	0.0831687	0.109615	0.0363711	0.0258921
	62.2	0.0886697	0.0864418	0.0996709	0.19146	0.286202	0.0459075	0.0821053	0.0706515	0.066813	0.594909	0.0917174	0.0913142	0.105187	0.0368459	0.0255272
	62.4	0.0905416	0.0815417	0.100593	0.191863	0.286126	0.0372313	0.0792562	0.0633831	0.0671772	0.59609	0.0922431	0.087456	0.108205	0.0369438	0.025292
	62.6	0.0917593	0.0811562	0.100577	0.192087	0.286046	0.0401911	0.0853915	0.0608925	0.0671236	0.597375	0.0905973	0.0853952	0.11097	0.0372655	0.025912
	62.8	0.091354	0.0777804	0.0997661	0.19275	0.286275	0.0477227	0.0870459	0.072274	0.0670115	0.597948	0.0906551	0.090128	0.109029	0.0374952	0.0259795
	63	0.0907164	0.0838177	0.098735	0.193115	0.286512	0.0392589	0.0797346	0.0579915	0.067681	0.598449	0.0914399	0.0915221	0.107742	0.0375893	0.0258146
	63.2	0.0954671	0.0874043	0.106086	0.193433	0.287169	0.0408333	0.0853396	0.0628991	0.0683129	0.59976	0.086618	0.0878431	0.106958	0.037835	0.0266069
	63.4	0.0916843	0.0809155	0.101877	0.194278	0.287269	0.0431075	0.0873302	0.0675996	0.068369	0.600658	0.0941941	0.0917977	0.112537	0.0376374	0.0272828
	63.6	0.0933325	0.0808527	0.104616	0.194861	0.287566	0.0373507	0.08216	0.0625373	0.068488	0.6019	0.0908539	0.0994859	0.106319	0.0376249	0.0273215
	63.8	0.0952844	0.0864675	0.101669	0.194618	0.288364	0.0436671	0.0904354	0.0641412	0.0686912	0.602499	0.0993772	0.0877514	0.108914	0.0376044	0.0279017
	64	0.0938105	0.0846322	0.10307	0.195348	0.288747	0.0516931	0.0932257	0.0715662	0.0682252	0.60275	0.0924924	0.0890601	0.112336	0.0378771	0.0281617
	64.2	0.0934033	0.0835665	0.102248	0.195869	0.289487	0.0375158	0.0888819	0.0690664	0.0685391	0.603916	0.0903393	0.0900904	0.103624	0.0375842	0.0283885
	64.4	0.0908469	0.0871925	0.100274	0.196012	0.290229	0.0392239	0.0913823	0.0601671	0.0690376	0.605781	0.096541	0.084189	0.107565	0.0378265	0.0290149
	64.6	0.0910882	0.0912273	0.0996238	0.196541	0.29048	0.0507426	0.0925211	0.0650911	0.0692915	0.607362	0.0967969	0.0911357	0.112223	0.038332	0.0291177
	64.8	0.0926222	0.0811771	0.102351	0.197346	0.291206	0.0412445	0.0848546	0.0642989	0.0694884	0.608595	0.0924601	0.0927915	0.109193	0.0384859	0.0284936
	65	0.0938275	0.0849429	0.103116	0.197422	0.292709	0.0403389	0.0865502	0.0652444	0.0695768	0.60982	0.0933052	0.0921303	0.11335	0.0385928	0.0279888
	65.2	0.0930101	0.0825272	0.101606	0.198106	0.29337	0.0512784	0.092558	0.0654368	0.0694527	0.611204	0.0963049	0.0938539	0.108306	0.0388582	0.0276067
	65.4	0.0940311	0.0909568	0.104541	0.198346	0.293579	0.044102	0.0814652	0.0709166	0.069076	0.611837	0.0876153	0.0964926	0.110305	0.038227	0.0271975
	65.6	0.097652	0.0814757	0.0985115	0.198556	0.294145	0.0417858	0.0916875	0.0643126	0.069763	0.613323	0.092599	0.0918341	0.113792	0.0383021	0.0267578
	65.8	0.0931825	0.0809867	0.0979107	0.198929	0.294752	0.0453104	0.0902663	0.0756328	0.0702263	0.615022	0.0949334	0.0926894	0.10995	0.0388489	0.0268024
	66	0.0960784	0.0842705	0.103506	0.199025	0.295173	0.03937	0.0878878	0.0733197	0.070157	0.615178	0.0952448	0.0928755	0.108559	0.038651	0.0271136
	66.2	0.0904896	0.0889606	0.104926	0.199282	0.295377	0.0414893	0.0891879	0.063808	0.0698664	0.616295	0.0924885	0.0944124	0.11176	0.0386045	0.0270552
	66.4	0.0971287	0.0880871	0.103779	0.199237	0.295981	0.0463478	0.094865	0.0735168	0.0699338	0.617685	0.0997752	0.0935553	0.112834	0.0384501	0.0271926
	66.6	0.0937989	0.0832853	0.105066	0.199402	0.296546	0.0436482	0.0846607	0.0775684	0.0701873	0.618265	0.0955948	0.0949169	0.110208	0.038374	0.0269043
	66.8	0.0952097	0.0835884	0.104553	0.199675	0.297286	0.0381423	0.094409	0.0672364	0.0704317	0.618804	0.0958435	0.0947314	0.113641	0.0382598	0.0267224
	67	0.0881564	0.0917968	0.104551	0.20006	0.297755	0.0461318	0.0927666	0.070306	0.070998	0.620112	0.0986358	0.0887849	0.115616	0.0385505	0.0274546
	67.2	0.0930841	0.0851838	0.101919	0.200792	0.297712	0.0466789	0.089701	0.0807297	0.07062	0.621507	0.0954631	0.0989991	0.111663	0.0384411	0.0281266
	67.4	0.0973822	0.0812488	0.10805	0.201177	0.297922	0.0377722	0.091568	0.0614813	0.0710058	0.622393	0.0996691	0.094807	0.110282	0.0380042	0.0281874
	67.6	0.0959181	0.092794	0.107145	0.201349	0.297977	0.0485601	0.0983981	0.0693884	0.0711068	0.623446	0.0979493	0.09082	0.114959	0.038152	0.0282151
	67.8	0.0891741	0.088053	0.110861	0.201586	0.298125	0.0519213	0.0903498	0.0772307	0.0715455	0.623855	0.0964217	0.0957549	0.117327	0.0384701	0.0285265
	68	0.0906202	0.0871115	0.107667	0.202121	0.298175	0.0423115	0.0870306	0.0660151	0.0714127	0.624396	0.0979443	0.0959861	0.113401	0.038726	0.0289187
	68.2	0.0920738	0.08519	0.107213	0.202728	0.299104	0.0499864	0.0951556	0.0703613	0.0714983	0.626218	0.0992615	0.0934642	0.115822	0.0387853	0.0289835
	68.4	0.0898368	0.093454	0.10573	0.203066	0.299453	0.0469887	0.0925561	0.0742799	0.0712609	0.627779	0.100161	0.0935309	0.11174	0.0391415	0.0296646
	68.6	0.0946392	0.0882744	0.105139	0.203335	0.300027	0.0392233	0.0886883	0.0687178	0.0710474	0.628651	0.100883	0.0966793	0.112829	0.039568	0.0295474
	68.8	0.0961519	0.0873022	0.101294	0.20393	0.300673	0.050356	0.0957366	0.0650783	0.0709313	0.629724	0.0950971	0.0950903	0.114484	0.0399549	0.0289571
	69	0.0980283	0.0840313	0.106126	0.203891	0.301114	0.0522132	0.0951815	0.0759125	0.0703182	0.630827	0.0969654	0.0984456	0.112121	0.0402105	0.0287603
	69.2	0.0933141	0.0916263	0.103572	0.204481	0.301745	0.0430197	0.0886631	0.0677253	0.0700726	0.631666	0.0999168	0.0993417	0.116004	0.0400201	0.0284326
	69.4	0.0987715	0.0865471	0.106345	0.204681	0.301721	0.0486165	0.098086	0.0691511	0.0701708	0.632648	0.0964041	0.0937496	0.117392	0.0399145	0.0284687
	69.6	0.0990865	0.086416	0.104378	0.20521	0.30243	0.0512131	0.0968046	0.0778	0.0707981	0.634019	0.0979753	0.0956618	0.115896	0.0405417	0.0286382
	69.8	0.0989518	0.0851795	0.104037	0.205722	0.302909	0.0451532	0.0936122	0.0720331	0.0707814	0.634752	0.0958996	0.0950963	0.113484	0.0404331	0.0289486
	70	0.0967502	0.0927285	0.100994	0.205893	0.304168	0.0464694	0.0953234	0.0711342	0.071153	0.635025	0.103215	0.0933636	0.117723	0.0403071	0.0294199
	70.2	0.0916678	0.08991	0.106046	0.20603	0.304669	0.0586727	0.0966623	0.0746561	0.0710274	0.63664	0.100818	0.0979465	0.112257	0.0405399	0.0298914
	70.4	0.0938289	0.0812821	0.104185	0.206173	0.305587	0.0406511	0.0912157	0.0779891	0.0711693	0.637557	0.101286	0.0988299	0.114992	0.0408489	0.0300486
	70.6	0.099322	0.0845543	0.113586	0.206669	0.306065	0.0441884	0.0979628	0.0709936	0.0715987	0.638508	0.0965599	0.0950593	0.116911	0.0404858	0.0299474
	70.8	0.0989586	0.0876895	0.110272	0.207128	0.306406	0.0501801	0.099392	0.073694	0.0719285	0.640198	0.102429	0.0961307	0.116911	0.0405477	0.0305623
	71	0.0934502	0.0955343	0.105465	0.20769	0.306359	0.0462235	0.0920446	0.0828736	0.0725069	0.641203	0.100515	0.0983747	0.118384	0.040739	0.0311791
	71.2	0.0948481	0.0826921	0.110156	0.207934	0.30612	0.0451153	0.092449	0.0678917	0.0725992	0.642302	0.0997348	0.0948193	0.116465	0.0404787	0.0308566
	71.4	0.0993757	0.0858933	0.108852	0.207641	0.306673	0.0554782	0.100661	0.0745557	0.0732871	0.643521	0.0968336	0.0941813	0.121199	0.0406972	0.031445
	71.6	0.0970439	0.0930327	0.113742	0.207839	0.306729	0.0487387	0.0955162	0.0748787	0.0730213	0.643911	0.107473	0.0963304	0.118892	0.0411924	0.0322817
	71.8	0.0978472	0.0921498	0.111567	0.208308	0.306934	0.0431916	0.0958874	0.0675786	0.0735134	0.644378	0.0994815	0.0964238	0.11488	0.0410872	0.0328849
	72	0.101401	0.0913265	0.110417	0.208855	0.307576	0.0540708	0.102633	0.0763482	0.0733031	0.6458	0.102352	0.093769	0.120991	0.0407813	0.0334366
	72.2	0.0988298	0.0888949	0.113862	0.20953	0.307876	0.0499299	0.096433	0.0785213	0.0728936	0.647757	0.102917	0.101998	0.117988	0.0413134	0.0333314
	72.4	0.101403	0.0922533	0.112023	0.209837	0.308081	0.0396206	0.100276	0.0659009	0.0731118	0.648814	0.1016	0.0950195	0.118719	0.0419016	0.0332621
	72.6	0.0942828	0.0951532	0.111582	0.209738	0.308765	0.0522203	0.0948569	0.072794	0.0732358	0.649589	0.101537	0.094312	0.118693	0.0418837	0.0327409
	72.8	0.101747	0.0968106	0.110006	0.210207	0.309343	0.049607	0.0952226	0.0801494	0.0731149	0.650686	0.103669	0.0978656	0.124253	0.0420043	0.0323777
	73	0.102153	0.0811322	0.109316	0.210698	0.309737	0.0425079	0.0986867	0.0710942	0.0729942	0.651216	0.103193	0.0991914	0.123928	0.0418365	0.032095
	73.2	0.106313	0.0976646	0.110226	0.21114	0.310118	0.0493111	0.104898	0.0745613	0.0733963	0.652083	0.101594	0.103616	0.115871	0.0418883	0.0319051
	73.4	0.104813	0.0921185	0.106197	0.211405	0.309858	0.060295	0.0973405	0.0830044	0.0737089	0.652811	0.101773	0.0995403	0.116349	0.0421729	0.0318775
	73.6	0.0988917	0.0921969	0.110911	0.21197	0.310437	0.0432503	0.0960233	0.0744208	0.0738174	0.653303	0.101663	0.104711	0.113166	0.0422283	0.0313
	73.8	0.10059	0.0928748	0.110806	0.211613	0.311613	0.0521759	0.0999816	0.0736637	0.0739091	0.653637	0.103715	0.0979828	0.12023	0.0422547	0.0309947
	74	0.102355	0.0976161	0.10874	0.21164	0.312523	0.059871	0.100179	0.0805297	0.0739536	0.654516	0.10528	0.102238	0.118538	0.0424822	0.0312369
	74.2	0.0992626	0.093591	0.109602	0.211993	0.312586	0.046227	0.0934118	0.0736409	0.0735235	0.655369	0.102026	0.102593	0.120072	0.0427469	0.031031
	74.4	0.105643	0.0897364	0.110043	0.212679	0.313085	0.050414	0.0987117	0.0738094	0.0737464	0.65581	0.102934	0.0980871	0.117652	0.0426714	0.0305437
	74.6	0.100936	0.0934088	0.106553	0.213102	0.313394	0.0602565	0.100821	0.0830765	0.0739874	0.656831	0.10602	0.102596	0.120682	0.0423401	0.03058
	74.8	0.103417	0.0895165	0.112798	0.213317	0.313549	0.0458216	0.100897	0.0728024	0.0740293	0.657841	0.101941	0.101874	0.119339	0.0425865	0.0309759
	75	0.105055	0.0904696	0.110636	0.213378	0.31349	0.049601	0.0968116	0.0742774	0.0742589	0.658533	0.102347	0.0989617	0.121415	0.0426328	0.0314744
	75.2	0.0955702	0.0906843	0.116698	0.213639	0.313952	0.0591067	0.109079	0.087595	0.0741936	0.660237	0.109835	0.104603	0.124725	0.04228	0.0316224
	75.4	0.107757	0.0881374	0.108281	0.214042	0.314212	0.0458762	0.0941256	0.0821491	0.0741436	0.660929	0.103718	0.101654	0.122487	0.0422172	0.0319924
	75.6	0.102362	0.0942611	0.114732	0.214588	0.314584	0.0501304	0.108388	0.0727928	0.0739688	0.661499	0.104294	0.100377	0.120329	0.0419475	0.032025
	75.8	0.100646	0.0976434	0.110751	0.215315	0.315218	0.0576333	0.108452	0.0787366	0.074496	0.662904	0.107474	0.0989126	0.125348	0.0418494	0.0318341
	76	0.101126	0.0908954	0.119862	0.215795	0.315462	0.0471498	0.102128	0.0818873	0.0742454	0.664865	0.10045	0.105043	0.122365	0.0420942	0.0317004
	76.2	0.101476	0.0893634	0.114545	0.215847	0.315347	0.0489351	0.104789	0.0763142	0.0746544	0.666178	0.105696	0.0960504	0.120165	0.0423618	0.0313526
	76.4	0.102758	0.0991521	0.113995	0.215587	0.316117	0.0554841	0.110676	0.0805301	0.0746542	0.667079	0.102693	0.103729	0.128185	0.0423809	0.0311926
	76.6	0.102075	0.0934181	0.111512	0.216106	0.316459	0.0517685	0.105337	0.0830222	0.0743794	0.66831	0.107982	0.0973631	0.123065	0.0420093	0.0317103
	76.8	0.102486	0.0922801	0.112897	0.216385	0.317083	0.0501277	0.107284	0.0769004	0.074522	0.669545	0.102808	0.103033	0.121954	0.0420091	0.0320515
	77	0.104079	0.0928281	0.112393	0.216326	0.317583	0.06065	0.109365	0.0789193	0.0753154	0.670418	0.103776	0.0992654	0.122376	0.0423568	0.0320486
	77.2	0.102803	0.100381	0.115797	0.216264	0.318147	0.0532484	0.103817	0.0850069	0.0757693	0.671563	0.1133	0.104082	0.119116	0.0430844	0.0319753
	77.4	0.0999276	0.100149	0.114942	0.216135	0.318588	0.0494753	0.102102	0.0736243	0.0761056	0.672311	0.10709	0.103055	0.122152	0.042924	0.0316597
	77.6	0.103021	0.0976021	0.109409	0.216322	0.319412	0.061149	0.106505	0.0836616	0.0762715	0.673014	0.104916	0.10344	0.12277	0.043166	0.0317211
	77.8	0.106314	0.0925453	0.114056	0.216169	0.319811	0.0578094	0.105667	0.0869821	0.0764339	0.674272	0.105187	0.109783	0.124564	0.0438036	0.0321223
	78	0.107868	0.0976364	0.118475	0.216676	0.319604	0.0510282	0.105106	0.0779497	0.0766196	0.675063	0.108917	0.110063	0.122727	0.044035	0.0322374
	78.2	0.106081	0.100957	0.11555	0.217454	0.320038	0.065351	0.10836	0.080433	0.0769094	0.675302	0.109973	0.0988698	0.125338	0.0440739	0.0321148
	78.4	0.106789	0.0941499	0.110058	0.217906	0.320466	0.0601365	0.100238	0.0915404	0.0773157	0.676152	0.10809	0.106979	0.12752	0.0440799	0.0327813
	78.6	0.107622	0.0920036	0.114937	0.2183	0.320519	0.0485226	0.10211	0.0775436	0.0775047	0.676713	0.102597	0.107912	0.125229	0.0441851	0.0334311
	78.8	0.105708	0.0984274	0.114363	0.218882	0.320668	0.0558297	0.109214	0.0749688	0.0778655	0.677637	0.108982	0.101912	0.123725	0.0444708	0.0338557
	79	0.103207	0.0993481	0.110109	0.219472	0.321121	0.0593697	0.100789	0.0854226	0.0781887	0.67861	0.104355	0.108748	0.123494	0.0443876	0.0342528
	79.2	0.107195	0.0934634	0.11299	0.220176	0.321221	0.0478165	0.101408	0.0792008	0.0783047	0.678902	0.10708	0.10685	0.123593	0.0439908	0.0341936
	79.4	0.109383	0.0933805	0.112861	0.221198	0.321139	0.0541924	0.112882	0.077659	0.0782704	0.679628	0.108441	0.0997178	0.125554	0.0440404	0.0339607
	79.6	0.104454	0.0964448	0.116557	0.221744	0.321324	0.0613974	0.111869	0.0872253	0.0784755	0.680833	0.105558	0.104738	0.125117	0.0441832	0.0345075
	79.8	0.109679	0.0977731	0.114597	0.222431	0.321292	0.0523432	0.104147	0.0794691	0.0782365	0.682391	0.113977	0.110403	0.125515	0.0443568	0.0346239
	80	0.108363	0.0927402	0.11728	0.222788	0.321225	0.0581081	0.114895	0.077552	0.0779899	0.683424	0.10759	0.0991539	0.127067	0.0441137	0.0345746
	80.2	0.108923	0.0948745	0.117752	0.223168	0.321695	0.0622696	0.112631	0.0892465	0.0782764	0.683965	0.113105	0.110862	0.130671	0.0438496	0.0348087
	80.4	0.107192	0.0951779	0.118462	0.223873	0.322138	0.0563025	0.104675	0.0846878	0.0777949	0.685264	0.113374	0.111818	0.124986	0.0438739	0.035048
	80.6	0.10827	0.0998444	0.116854	0.224557	0.322096	0.0599975	0.113083	0.0812546	0.0777439	0.686418	0.113795	0.101975	0.124439	0.0439588	0.034949
	80.8	0.111478	0.0999792	0.114833	0.224577	0.322963	0.0639672	0.112773	0.0860709	0.0779301	0.687771	0.109258	0.105926	0.128596	0.0437275	0.0342873
	81	0.106734	0.0916386	0.118038	0.224471	0.323332	0.0591516	0.105031	0.0915078	0.0781694	0.689077	0.108565	0.105014	0.125804	0.0443074	0.0340076
	81.2	0.109531	0.0972199	0.118708	0.224606	0.323576	0.0543563	0.115771	0.08211	0.077831	0.689798	0.115426	0.107146	0.12948	0.0442611	0.0336345
	81.4	0.109757	0.0995841	0.117918	0.224765	0.324032	0.0635106	0.113404	0.0826563	0.0784082	0.690492	0.109701	0.114879	0.129532	0.0439569	0.0340461
	81.6	0.100049	0.102669	0.11506	0.224755	0.324305	0.0606257	0.112951	0.0902358	0.0784466	0.691615	0.110802	0.107335	0.129512	0.0445232	0.0344767
	81.8	0.103301	0.0957994	0.116521	0.224736	0.324001	0.0516864	0.112633	0.0814404	0.0783471	0.69243	0.11004	0.105241	0.127351	0.044897	0.034786
	82	0.108683	0.109665	0.111772	0.224646	0.324717	0.0630576	0.10986	0.0897885	0.0785309	0.692843	0.117819	0.106453	0.128885	0.0450087	0.0344726
	82.2	0.107492	0.101629	0.117742	0.224868	0.325785	0.0606023	0.107831	0.0897911	0.0786169	0.693511	0.114695	0.110763	0.129158	0.0447985	0.0351118
	82.4	0.105215	0.0995616	0.121611	0.224954	0.326202	0.0569339	0.113818	0.0829685	0.0788993	0.69404	0.116129	0.110282	0.12768	0.0451611	0.0351641
	82.6	0.111141	0.0964622	0.118969	0.225054	0.326712	0.0651755	0.112393	0.0822731	0.0794204	0.694461	0.113533	0.101137	0.12943	0.0451838	0.0349952
	82.8	0.112988	0.103521	0.12215	0.225136	0.327516	0.0645429	0.110846	0.0919388	0.0800392	0.695525	0.114648	0.108901	0.129061	0.0455288	0.0356747
	83	0.112163	0.0993559	0.120332	0.225411	0.327914	0.0592879	0.105964	0.0810286	0.0802109	0.69574	0.112357	0.1088	0.12381	0.045379	0.0354809
	83.2	0.114029	0.103578	0.120592	0.225949	0.327849	0.061378	0.117118	0.0902954	0.0801321	0.695843	0.114131	0.103364	0.132307	0.0448818	0.0351119
	83.4	0.112233	0.098459	0.12373	0.226219	0.328337	0.0651812	0.116092	0.0944279	0.079959	0.697645	0.112821	0.109083	0.128502	0.0449564	0.0353938
	83.6	0.108936	0.0955675	0.116774	0.226669	0.328254	0.0542117	0.115699	0.0818753	0.0793789	0.698828	0.111201	0.111571	0.131812	0.0451295	0.0356943
	83.8	0.115819	0.104542	0.120823	0.227177	0.328806	0.0691432	0.113623	0.0817722	0.0794512	0.69979	0.114705	0.10418	0.131777	0.0452892	0.0354931
	84	0.106716	0.0970443	0.121163	0.227832	0.329459	0.0680464	0.114834	0.0932956	0.0797584	0.700743	0.116612	0.112146	0.131969	0.045002	0.035364
	84.2	0.106544	0.0928895	0.121514	0.228823	0.329542	0.054206	0.114214	0.0863158	0.0795379	0.701687	0.11433	0.107405	0.131803	0.0451985	0.0354326
	84.4	0.113548	0.102652	0.123692	0.229632	0.329353	0.0656328	0.12477	0.0829706	0.0796076	0.702998	0.111219	0.106195	0.135187	0.0451443	0.0349012
	84.6	0.114275	0.104771	0.117941	0.230058	0.329527	0.0707673	0.114316	0.090781	0.0797754	0.704607	0.114787	0.112862	0.13144	0.0453989	0.0342301
	84.8	0.110267	0.0953526	0.116405	0.230781	0.330009	0.0582042	0.109647	0.0898413	0.0801132	0.70631	0.112708	0.110703	0.131159	0.0451698	0.0342064
	85	0.113907	0.096171	0.124409	0.230759	0.330148	0.0636972	0.116967	0.0862388	0.0804146	0.706855	0.114426	0.107649	0.130869	0.045384	0.0340925
	85.2	0.110355	0.104399	0.120427	0.231135	0.331067	0.0651564	0.11371	0.0942252	0.0808499	0.707304	0.112698	0.110667	0.133887	0.0455034	0.0339596
	85.4	0.109434	0.102837	0.120578	0.231178	0.331677	0.0603532	0.107906	0.089491	0.0815064	0.709039	0.115016	0.114328	0.131135	0.0458404	0.0345113
	85.6	0.107395	0.108801	0.11797	0.231274	0.331731	0.0636472	0.114627	0.090741	0.0812734	0.709589	0.110131	0.106073	0.127254	0.0459704	0.0346412
	85.8	0.112935	0.0992017	0.121765	0.231066	0.332274	0.0720843	0.117809	0.0922565	0.0814936	0.710574	0.115041	0.110079	0.134524	0.0459142	0.0348034
	86	0.112991	0.0974419	0.122762	0.231294	0.333085	0.0612071	0.110003	0.087103	0.0815829	0.711402	0.11856	0.113812	0.131894	0.04579	0.0346897
	86.2	0.115031	0.10422	0.125308	0.231654	0.333356	0.0600388	0.116407	0.0884256	0.0815536	0.711765	0.117424	0.108123	0.131401	0.0458416	0.0352863
	86.4	0.112091	0.102683	0.118917	0.231856	0.334034	0.0682201	0.116132	0.0933704	0.081975	0.712094	0.114491	0.108603	0.136466	0.0466725	0.0351755
	86.6	0.115473	0.100141	0.125042	0.231778	0.33413	0.0609067	0.112106	0.0955139	0.0824595	0.713153	0.110221	0.105955	0.136062	0.0469142	0.0356883
	86.8	0.114857	0.103934	0.125555	0.2322	0.334203	0.0564768	0.117137	0.0843288	0.0825598	0.713834	0.117105	0.107701	0.132582	0.0472619	0.0369643
	87	0.114458	0.105472	0.124079	0.232791	0.334414	0.0719032	0.117156	0.0938249	0.0821742	0.713796	0.122974	0.112087	0.135528	0.0472894	0.0367356
	87.2	0.109833	0.0975011	0.126298	0.23296	0.334888	0.0658831	0.111485	0.0923718	0.0816213	0.714184	0.114332	0.114045	0.131772	0.047376	0.0372795
	87.4	0.115839	0.0966265	0.120687	0.232748	0.335173	0.0573333	0.120223	0.0863801	0.0813653	0.715204	0.117768	0.113226	0.132463	0.0477563	0.0376917
	87.6	0.120146	0.103133	0.12909	0.233319	0.335222	0.0660333	0.125764	0.0938738	0.0813361	0.715661	0.11752	0.115014	0.135358	0.0478966	0.0376036
	87.8	0.114977	0.102914	0.12485	0.233699	0.336169	0.0651786	0.110699	0.0945326	0.0820226	0.716287	0.117813	0.112681	0.131165	0.0478022	0.03751
	88	0.115612	0.101331	0.118929	0.234611	0.336211	0.0639901	0.114792	0.0896943	0.0818603	0.717153	0.119659	0.112979	0.131643	0.0476221	0.0375677
	88.2	0.119406	0.0969532	0.127775	0.235333	0.336453	0.0685788	0.11876	0.0967131	0.0821227	0.717384	0.121461	0.109349	0.134333	0.0479836	0.0375089
	88.4	0.115333	0.103253	0.125298	0.235567	0.337085	0.0658838	0.120608	0.0925389	0.0827656	0.718277	0.118434	0.117128	0.133665	0.0479861	0.0372618
	88.6	0.118016	0.107186	0.127379	0.235995	0.337078	0.0612095	0.115223	0.0857919	0.0830295	0.719708	0.115101	0.112983	0.131847	0.0483698	0.0375528
	88.8	0.116666	0.104553	0.125269	0.236563	0.337443	0.0704319	0.121546	0.0953265	0.0831923	0.71997	0.113832	0.113699	0.136307	0.0479099	0.0374882
	89	0.113408	0.097592	0.12889	0.236454	0.338145	0.0708378	0.121143	0.092219	0.0834042	0.720396	0.120587	0.114412	0.13535	0.0479216	0.0373636
	89.2	0.11911	0.103743	0.133158	0.236598	0.338766	0.0602525	0.114683	0.0853711	0.0838047	0.721591	0.116592	0.117674	0.132614	0.0483182	0.0375553
	89.4	0.11638	0.110835	0.12693	0.236638	0.338881	0.0726464	0.1205	0.0921082	0.083949	0.722731	0.120757	0.114145	0.13669	0.0481789	0.0377534
	89.6	0.120204	0.111804	0.125951	0.236723	0.339311	0.0719077	0.118356	0.095866	0.0842334	0.723242	0.121656	0.114022	0.136709	0.0478511	0.037841
	89.8	0.112115	0.0960706	0.126383	0.236802	0.339517	0.0634658	0.117562	0.0866013	0.0840273	0.725177	0.118136	0.114484	0.137253	0.0479837	0.0379891
	90	0.118781	0.109331	0.126232	0.236998	0.339452	0.0700664	0.122453	0.0898683	0.0836825	0.725724	0.120937	0.112487	0.136744	0.0478646	0.0379673
	90.2	0.116267	0.108968	0.1226	0.236784	0.339841	0.0713651	0.116017	0.0969726	0.0837421	0.726334	0.123697	0.119147	0.135992	0.0483799	0.0384666
	90.4	0.120568	0.104729	0.128152	0.237001	0.340363	0.0613863	0.108985	0.0967769	0.0837748	0.728032	0.118787	0.121279	0.137593	0.0487235	0.0389668
	90.6	0.117869	0.10322	0.129061	0.237462	0.34029	0.0630857	0.124363	0.0873421	0.0838067	0.729323	0.119261	0.11298	0.136654	0.0489198	0.0394948
	90.8	0.116801	0.109076	0.124379	0.237797	0.340291	0.0688476	0.124844	0.0983561	0.0839161	0.73	0.121692	0.113848	0.136932	0.049124	0.0401207
	91	0.114755	0.108389	0.127553	0.238044	0.341035	0.0640392	0.112912	0.0928855	0.0838405	0.730855	0.119526	0.114236	0.134308	0.0491345	0.0401427
	91.2	0.116982	0.109533	0.128652	0.238215	0.341273	0.0720474	0.127048	0.08679	0.0838675	0.731351	0.120016	0.107071	0.136458	0.0489375	0.039987
	91.4	0.116238	0.102591	0.128631	0.238402	0.341522	0.0711898	0.124969	0.0980687	0.084307	0.732266	0.119276	0.117235	0.140911	0.0485993	0.0400929
	91.6	0.117363	0.102589	0.12972	0.239068	0.3416	0.0590861	0.117582	0.0947254	0.0849272	0.733433	0.122733	0.113614	0.139745	0.0483896	0.0404851
	91.8	0.119539	0.110919	0.126223	0.239231	0.341899	0.0643799	0.119147	0.0887553	0.0851994	0.73452	0.12124	0.113612	0.138051	0.0486301	0.0405778
	92	0.119557	0.106532	0.129849	0.239829	0.342296	0.0752867	0.127319	0.0995501	0.0854013	0.734862	0.121547	0.114518	0.139057	0.048963	0.0407079
	92.2	0.114746	0.101881	0.128854	0.240402	0.342502	0.0646385	0.118744	0.103693	0.0857861	0.735194	0.121836	0.118872	0.143528	0.0493514	0.0407126
	92.4	0.119712	0.10505	0.121595	0.240802	0.342909	0.0576588	0.126908	0.088915	0.085819	0.736243	0.120876	0.114152	0.141005	0.0493811	0.0411951
	92.6	0.123059	0.11125	0.129951	0.241357	0.342517	0.0759551	0.128193	0.0972515	0.0859364	0.736948	0.124328	0.115565	0.14086	0.0493937	0.041245
	92.8	0.116648	0.108375	0.126559	0.241527	0.343197	0.0703512	0.118499	0.105615	0.0861035	0.737565	0.119227	0.11738	0.13905	0.049312	0.0409663
	93	0.12406	0.104664	0.128518	0.241209	0.343656	0.0570029	0.125594	0.0901342	0.0863578	0.738532	0.123903	0.116188	0.139339	0.0498901	0.0408059
	93.2	0.117075	0.107737	0.125766	0.241744	0.344016	0.0768514	0.123521	0.100038	0.0870277	0.739036	0.125716	0.113007	0.13999	0.0498572	0.0405075
	93.4	0.113893	0.109042	0.131578	0.242114	0.344261	0.0679224	0.1215	0.100491	0.0868468	0.739961	0.123088	0.123779	0.141541	0.0499219	0.0401048
	93.6	0.123467	0.105047	0.1276	0.242351	0.345038	0.0630684	0.118869	0.0940219	0.0867072	0.741203	0.117547	0.115316	0.140092	0.050155	0.0401636
	93.8	0.120212	0.104896	0.127116	0.242785	0.344801	0.0690422	0.13015	0.0962978	0.0864286	0.741777	0.124644	0.116877	0.138188	0.0509301	0.0398105
	94	0.118177	0.112697	0.127009	0.242523	0.345463	0.069759	0.126943	0.100495	0.0867683	0.741522	0.123921	0.119711	0.138968	0.0507085	0.039364
	94.2	0.121485	0.110673	0.136212	0.242978	0.34616	0.0603285	0.122409	0.0959522	0.0870864	0.742565	0.120935	0.118745	0.145584	0.0513767	0.0396363
	94.4	0.121817	0.113082	0.12718	0.243645	0.345895	0.0733977	0.129067	0.0949677	0.0869513	0.7436	0.122762	0.11465	0.144342	0.0514077	0.0399455
	94.6	0.119875	0.101698	0.131105	0.244322	0.346067	0.0695078	0.126782	0.0974739	0.0870408	0.743935	0.123891	0.121442	0.140581	0.0514698	0.0396606
	94.8	0.122809	0.11266	0.131499	0.243991	0.346352	0.0673998	0.121547	0.094032	0.0875234	0.744618	0.123964	0.119475	0.143165	0.0518215	0.0398717
	95	0.120727	0.111728	0.133872	0.244661	0.346842	0.0795082	0.132087	0.0948065	0.087246	0.745137	0.124404	0.111039	0.138674	0.0515461	0.0397151
	95.2	0.122499	0.113314	0.130138	0.244869	0.34689	0.0777993	0.121865	0.099341	0.0868171	0.745584	0.126748	0.120296	0.141574	0.0512597	0.0394399
	95.4	0.117288	0.105064	0.131477	0.244762	0.347105	0.061312	0.118953	0.098254	0.0871684	0.746879	0.124984	0.120223	0.142289	0.051314	0.0402757
	95.6	0.120721	0.109866	0.128348	0.245071	0.346727	0.0745316	0.133146	0.095434	0.0873459	0.747776	0.125548	0.111732	0.144109	0.0515401	0.0406562
	95.8	0.122081	0.108128	0.131214	0.244625	0.347213	0.0769416	0.131604	0.105281	0.0873606	0.747786	0.123995	0.125632	0.145725	0.0517457	0.0403671
	96	0.119251	0.108294	0.131249	0.244962	0.347682	0.0697297	0.127346	0.101186	0.0877958	0.748021	0.124477	0.121339	0.141385	0.0517942	0.0404812
	96.2	0.124015	0.105362	0.128615	0.245492	0.347584	0.070846	0.135339	0.0895765	0.0877934	0.749199	0.124132	0.114858	0.142187	0.0515398	0.0406745
	96.4	0.121559	0.105179	0.130813	0.245572	0.347865	0.0741428	0.126943	0.106771	0.0875674	0.750368	0.126083	0.119462	0.14202	0.0516897	0.0407589
	96.6	0.117356	0.110841	0.131558	0.245343	0.348062	0.0676519	0.118822	0.0984779	0.0879902	0.751215	0.123233	0.119502	0.142383	0.0518704	0.0407076
	96.8	0.125325	0.10875	0.12801	0.245291	0.348839	0.069847	0.130951	0.0979524	0.0883653	0.752639	0.12692	0.114792	0.140719	0.051763	0.0408791
	97	0.122087	0.106377	0.134422	0.245365	0.349332	0.080211	0.126549	0.106074	0.08846	0.753039	0.123546	0.120872	0.142512	0.0513944	0.040588
	97.2	0.119923	0.11003	0.134557	0.245873	0.350027	0.0666307	0.129594	0.100846	0.0888801	0.75368	0.123901	0.126995	0.144716	0.0512432	0.0405695
	97.4	0.124922	0.113735	0.12768	0.245714	0.350534	0.063173	0.128033	0.0961324	0.0890873	0.755083	0.122271	0.119454	0.14526	0.0520696	0.0406929
	97.6	0.123418	0.113123	0.136221	0.246188	0.350999	0.0784635	0.128629	0.109248	0.0895501	0.75579	0.124093	0.119693	0.14954	0.0525639	0.0409875
	97.8	0.123166	0.107242	0.132844	0.24635	0.351165	0.0724101	0.124938	0.101739	0.0903645	0.75619	0.128486	0.126357	0.142471	0.0528531	0.0407148
	98	0.121998	0.115621	0.13422	0.246829	0.352012	0.0661978	0.130493	0.0949675	0.0905014	0.757391	0.131239	0.118984	0.144685	0.0526657	0.0411139
	98.2	0.122419	0.115262	0.137474	0.247406	0.352155	0.0828262	0.128387	0.0996818	0.0903675	0.759058	0.124831	0.118534	0.14065	0.0530758	0.041366
	98.4	0.121456	0.109607	0.136265	0.247414	0.352207	0.0696474	0.127161	0.106958	0.0901882	0.759405	0.122914	0.124961	0.143831	0.0528848	0.041483
	98.6	0.125789	0.105572	0.132674	0.247558	0.353022	0.0613574	0.132114	0.0986111	0.0903986	0.76005	0.125323	0.122229	0.146215	0.0532282	0.0412118
	98.8	0.123614	0.109881	0.131022	0.247681	0.353745	0.0770036	0.129469	0.0946281	0.0902874	0.760508	0.123946	0.119775	0.143863	0.0538735	0.0413804
	99	0.122862	0.11594	0.137097	0.248323	0.35384	0.0764542	0.127886	0.104252	0.0901009	0.760695	0.125046	0.123211	0.143605	0.0536798	0.0408046
	99.2	0.129361	0.110941	0.132307	0.2482	0.354095	0.0670609	0.128211	0.0978491	0.0902502	0.761338	0.125287	0.119926	0.143215	0.0537593	0.0410044
	99.4	0.123627	0.110824	0.132659	0.248599	0.354036	0.0784606	0.135361	0.0980297	0.0907707	0.761993	0.130544	0.116171	0.146272	0.0541166	0.0412319
	99.6	0.122714	0.115901	0.130012	0.248933	0.353978	0.0763213	0.127766	0.105556	0.0912182	0.76191	0.132335	0.122102	0.14601	0.054198	0.0409891
	99.8	0.124462	0.114432	0.134361	0.24864	0.354587	0.0694828	0.121364	0.0984703	0.0915362	0.762266	0.128283	0.128994	0.142976	0.0540916	0.0411234
	100	0.12384	0.112136	0.134213	0.249048	0.354596	0.0789707	0.136173	0.0991812	0.091494	0.763245	0.128242	0.118681	0.144012	0.0541545	0.0414044
	100.2	0.122532	0.107795	0.133408	0.249669	0.354167	0.0742059	0.133725	0.106339	0.0913377	0.764586	0.125329	0.125727	0.146019	0.0540767	0.0413376
	100.4	0.123949	0.108365	0.135269	0.249585	0.353977	0.0670463	0.128988	0.098324	0.0917141	0.765261	0.123421	0.128734	0.14766	0.054211	0.0411738
	100.6	0.128665	0.120317	0.133192	0.249764	0.354133	0.0725353	0.128505	0.0984999	0.0922268	0.765879	0.129701	0.1175	0.145511	0.0539193	0.0413621
	100.8	0.121878	0.110634	0.131912	0.250351	0.354639	0.0775577	0.136359	0.110468	0.0922581	0.766354	0.124413	0.126291	0.143925	0.0533568	0.0411846
	101	0.125366	0.103939	0.135144	0.250916	0.354775	0.0673068	0.127797	0.102506	0.0919807	0.766848	0.130072	0.126154	0.145994	0.0532385	0.0409665
	101.2	0.126904	0.116503	0.137229	0.251357	0.35509	0.0743299	0.136777	0.0986379	0.0921345	0.768208	0.129145	0.118184	0.150817	0.0534846	0.0413053
	101.4	0.124608	0.112376	0.137475	0.251463	0.355102	0.0789945	0.132436	0.105323	0.0923884	0.769562	0.133938	0.126076	0.152478	0.0537795	0.0418351
	101.6	0.121902	0.111343	0.133775	0.252205	0.355459	0.0734769	0.131582	0.104239	0.0920924	0.770235	0.130877	0.130228	0.149198	0.0532792	0.0414702
	101.8	0.135567	0.109558	0.139709	0.252736	0.356504	0.0691646	0.13823	0.0935832	0.0918411	0.77154	0.132518	0.12144	0.151445	0.0529287	0.0416422
	102	0.125959	0.116098	0.137413	0.253808	0.356546	0.0822488	0.134377	0.10828	0.0914772	0.772895	0.134484	0.125881	0.151796	0.0529623	0.0418318
	102.2	0.126403	0.115698	0.134303	0.253817	0.357062	0.0719797	0.12732	0.104791	0.091424	0.77333	0.130693	0.124796	0.149795	0.053628	0.0420649
	102.4	0.124565	0.112544	0.141588	0.253811	0.357765	0.0717322	0.130992	0.100108	0.0917386	0.774061	0.13186	0.124541	0.149331	0.0539041	0.0428854
	102.6	0.126575	0.108518	0.136156	0.254394	0.358256	0.0763424	0.135329	0.106379	0.0919991	0.774739	0.13159	0.125189	0.150106	0.0542435	0.0433135
	102.8	0.128915	0.116503	0.139094	0.254903	0.359072	0.072863	0.130668	0.108097	0.0922132	0.775174	0.131641	0.12973	0.148779	0.0541644	0.0434609
	103	0.128442	0.118183	0.141383	0.254855	0.359665	0.0722863	0.130314	0.0996668	0.0926818	0.776444	0.129183	0.127004	0.153093	0.054433	0.0437543
	103.2	0.124005	0.116007	0.132395	0.255054	0.360151	0.0860315	0.134945	0.107642	0.0930882	0.777388	0.133786	0.123792	0.149521	0.0545332	0.0444884
	103.4	0.122896	0.109649	0.133594	0.255413	0.360486	0.0769809	0.129181	0.105721	0.0932651	0.778228	0.133452	0.12759	0.145531	0.0550573	0.0447304
	103.6	0.13204	0.11437	0.137928	0.255524	0.360921	0.0715857	0.132519	0.0986083	0.0935292	0.778755	0.130782	0.127666	0.145799	0.054928	0.0451947
	103.8	0.125083	0.119166	0.143473	0.255602	0.361196	0.0832355	0.135015	0.105794	0.0933223	0.779473	0.136572	0.123658	0.147606	0.0549946	0.0460153
	104	0.128958	0.115648	0.140104	0.255626	0.360951	0.0809004	0.128405	0.112979	0.0936768	0.779886	0.127459	0.129849	0.146647	0.0549627	0.0459457
	104.2	0.12863	0.109511	0.138782	0.255763	0.360916	0.0693639	0.13289	0.105682	0.0941677	0.780594	0.130078	0.128698	0.150517	0.0549187	0.0461078
	104.4	0.124353	0.114315	0.135138	0.255816	0.360899	0.0784286	0.144758	0.103307	0.094231	0.781311	0.137168	0.123802	0.150317	0.0546927	0.0463366
	104.6	0.124935	0.116634	0.137835	0.256213	0.360822	0.0871152	0.133385	0.113062	0.0940113	0.781237	0.129105	0.127475	0.148374	0.0547408	0.0462152
	104.8	0.128186	0.112139	0.137199	0.256393	0.36168	0.0704025	0.132423	0.103431	0.094006	0.780781	0.125998	0.129597	0.15016	0.0546455	0.0461238
	105	0.125067	0.108256	0.139725	0.256509	0.361669	0.077177	0.136552	0.101901	0.0939491	0.781836	0.13358	0.122189	0.156405	0.0549331	0.046516
	105.2	0.130145	0.111111	0.139396	0.2567	0.361834	0.0803259	0.138686	0.105636	0.0937308	0.78255	0.13086	0.129242	0.149139	0.0547711	0.0464592
	105.4	0.12638	0.119611	0.138977	0.256698	0.362358	0.0713266	0.131361	0.10371	0.0937732	0.782436	0.138009	0.126472	0.154438	0.054654	0.0463279
	105.6	0.131465	0.115116	0.135885	0.257094	0.36277	0.0786033	0.141618	0.103507	0.093789	0.782737	0.130531	0.125459	0.150431	0.0542554	0.0459548
	105.8	0.128683	0.112903	0.139713	0.2576	0.363429	0.0822491	0.139169	0.105557	0.0937157	0.783374	0.135297	0.129217	0.153408	0.0546227	0.0463934
	106	0.127904	0.11832	0.142727	0.258384	0.363158	0.0715472	0.135794	0.101304	0.0943172	0.784102	0.133837	0.128461	0.153309	0.0549971	0.046234
	106.2	0.132341	0.11574	0.143719	0.258794	0.363686	0.0782693	0.135632	0.10312	0.094451	0.784985	0.13555	0.123466	0.151175	0.0555515	0.0467427
	106.4	0.129809	0.116626	0.139849	0.259364	0.363825	0.0843272	0.138741	0.11157	0.0945122	0.786088	0.13655	0.12851	0.148913	0.0555554	0.0465983
	106.6	0.130321	0.111588	0.137322	0.259817	0.363811	0.0751828	0.133982	0.103119	0.0948958	0.786181	0.133371	0.131185	0.153254	0.0554029	0.0465477
	106.8	0.127839	0.118672	0.142259	0.259911	0.364534	0.0803699	0.141607	0.100016	0.0949533	0.78738	0.137532	0.121958	0.152642	0.0555102	0.0466234
	107	0.127289	0.11786	0.14109	0.260367	0.364779	0.0826107	0.142001	0.109244	0.0945414	0.788802	0.13641	0.127881	0.153376	0.0560327	0.0468167
	107.2	0.125406	0.116364	0.140312	0.260837	0.36474	0.0764442	0.130088	0.109707	0.0944163	0.788992	0.130947	0.133952	0.148162	0.0558499	0.046795
	107.4	0.12999	0.114196	0.142526	0.261239	0.365146	0.076031	0.141956	0.103306	0.094136	0.789707	0.132051	0.124914	0.154487	0.0560715	0.0468256
	107.6	0.13133	0.118219	0.139052	0.26171	0.36553	0.0836464	0.141239	0.110243	0.0937555	0.790382	0.138017	0.130686	0.156328	0.0558779	0.0470698
	107.8	0.131059	0.11511	0.138075	0.261961	0.365827	0.0737582	0.136654	0.10918	0.0939005	0.790811	0.131462	0.131887	0.152093	0.0561773	0.0471498
	108	0.13257	0.114254	0.140095	0.261447	0.366095	0.0757107	0.136992	0.102334	0.0944109	0.791371	0.13105	0.130982	0.153523	0.0561784	0.0468493
	108.2	0.125621	0.115111	0.139558	0.261681	0.366005	0.0825971	0.147112	0.113579	0.0942442	0.792148	0.131401	0.128521	0.155775	0.0563579	0.0469767
	108.4	0.129668	0.11338	0.140631	0.262189	0.365945	0.0793711	0.134487	0.114097	0.0940731	0.792539	0.137171	0.136249	0.156645	0.0564575	0.0469171
	108.6	0.136444	0.115564	0.139423	0.261636	0.366737	0.0761488	0.139773	0.107651	0.0946314	0.792094	0.136225	0.128318	0.157683	0.056944	0.0461456
	108.8	0.130774	0.117574	0.136064	0.261725	0.367657	0.0828527	0.144605	0.112562	0.0948734	0.792686	0.13372	0.127713	0.153786	0.0570565	0.0463364
	109	0.129799	0.115872	0.138903	0.26202	0.367407	0.0830883	0.13849	0.114112	0.0951916	0.793912	0.136704	0.13416	0.156285	0.0568772	0.0463148
	109.2	0.130144	0.110858	0.141247	0.262051	0.367695	0.0726032	0.137329	0.10867	0.0953524	0.794321	0.139658	0.129888	0.156495	0.0564217	0.0455854
	109.4	0.132883	0.115645	0.143621	0.261964	0.368468	0.0878969	0.146057	0.110828	0.0961939	0.79464	0.139557	0.125048	0.155358	0.0567117	0.0451883
	109.6	0.130523	0.11327	0.140404	0.26241	0.368601	0.0816213	0.136791	0.116616	0.0964273	0.795669	0.134948	0.131714	0.158725	0.0571385	0.0452054
	109.8	0.127416	0.114728	0.142135	0.262653	0.368843	0.078414	0.140596	0.101581	0.0971031	0.796549	0.138266	0.126454	0.150108	0.0575289	0.0449122
	110	0.134723	0.122025	0.145861	0.262939	0.368605	0.0827303	0.142516	0.102633	0.0976695	0.79787	0.138765	0.12806	0.157716	0.0575188	0.0445056
	110.2	0.133049	0.119944	0.140115	0.263462	0.368849	0.0847967	0.137719	0.11169	0.09766	0.799076	0.133797	0.133892	0.158007	0.057553	0.0446517
	110.4	0.132035	0.11697	0.145234	0.263247	0.369117	0.0759802	0.141815	0.108918	0.0977727	0.799289	0.136878	0.134468	0.155912	0.0577003	0.0443306
	110.6	0.134148	0.119914	0.142823	0.263108	0.369219	0.0857903	0.1487	0.104598	0.0983097	0.800023	0.139172	0.131849	0.155605	0.0576367	0.0446681
	110.8	0.132842	0.120698	0.145588	0.263567	0.369535	0.0849879	0.138281	0.116022	0.097636	0.801356	0.136395	0.131442	0.156205	0.0575759	0.0447963
	111	0.133538	0.113657	0.142225	0.263972	0.369676	0.074394	0.134351	0.110246	0.0973156	0.802144	0.141853	0.135593	0.155341	0.0575336	0.044956
	111.2	0.13156	0.123962	0.143265	0.263779	0.370151	0.0856604	0.14406	0.107759	0.0971844	0.802839	0.138872	0.125141	0.154977	0.0575932	0.0454152
	111.4	0.129098	0.116594	0.143057	0.264162	0.370716	0.0852138	0.143051	0.115263	0.096763	0.804077	0.139226	0.136504	0.162872	0.0579995	0.0459145
	111.6	0.13342	0.118714	0.146827	0.264319	0.370968	0.0762228	0.14318	0.108396	0.0966425	0.804407	0.137338	0.133079	0.156932	0.0585014	0.0461076
	111.8	0.136799	0.125731	0.14627	0.264448	0.371171	0.0794804	0.146683	0.110274	0.096863	0.804551	0.136377	0.127818	0.157909	0.059065	0.0463051
	112	0.135614	0.122109	0.142108	0.264233	0.370974	0.0864558	0.141932	0.114424	0.096188	0.805462	0.13942	0.133601	0.161098	0.0589062	0.0469626
	112.2	0.136561	0.115419	0.14524	0.264751	0.370516	0.0790388	0.141039	0.112612	0.0960066	0.805486	0.134152	0.13598	0.158124	0.0588613	0.0470295
	112.4	0.132163	0.125326	0.141974	0.264973	0.371047	0.0818499	0.149873	0.111798	0.0959815	0.8055	0.142028	0.130523	0.159506	0.0589925	0.0469407
	112.6	0.134232	0.122067	0.146004	0.265054	0.371658	0.0958312	0.148585	0.115097	0.0960256	0.806355	0.135733	0.135336	0.155941	0.0592587	0.0471387
	112.8	0.138824	0.119977	0.14668	0.265638	0.371369	0.0807929	0.140173	0.114367	0.0958578	0.807247	0.141678	0.129652	0.158742	0.0590003	0.0478219
	113	0.140244	0.113694	0.146983	0.266216	0.371389	0.0799173	0.145969	0.105953	0.0961466	0.807792	0.140661	0.130278	0.162055	0.0589704	0.0474754
	113.2	0.134107	0.119052	0.147634	0.266346	0.372083	0.0923585	0.152933	0.111744	0.0964113	0.808374	0.14349	0.13447	0.161145	0.0593542	0.0477374
	113.4	0.133597	0.120259	0.151531	0.266798	0.372531	0.0814004	0.140022	0.117368	0.0966455	0.808991	0.139474	0.138423	0.159958	0.0599742	0.0480219
	113.6	0.134823	0.115928	0.142924	0.267021	0.372927	0.0801788	0.146754	0.110498	0.0970259	0.809241	0.137459	0.128451	0.161458	0.0601448	0.0483106
	113.8	0.140037	0.118932	0.146806	0.267097	0.373276	0.0890233	0.153673	0.114767	0.0978307	0.810085	0.142424	0.131745	0.164057	0.0600808	0.0479853
	114	0.13068	0.118544	0.148372	0.267504	0.373462	0.0789045	0.143794	0.116366	0.0976068	0.811056	0.141652	0.135938	0.157874	0.0600846	0.0480324
	114.2	0.135127	0.123002	0.142984	0.268347	0.373949	0.0789626	0.149959	0.111329	0.0981563	0.811721	0.141657	0.131822	0.160862	0.0601144	0.0478741
	114.4	0.137364	0.122034	0.146969	0.268549	0.374761	0.0924278	0.148584	0.114556	0.0984678	0.812165	0.143755	0.132096	0.160165	0.0601366	0.0478897
	114.6	0.135765	0.116039	0.146202	0.269249	0.374666	0.0834754	0.146878	0.122357	0.0987714	0.813205	0.143894	0.1362	0.159888	0.0597406	0.0485185
	114.8	0.141115	0.120735	0.144606	0.26971	0.374704	0.0789966	0.143083	0.109951	0.0986965	0.813807	0.143287	0.132729	0.159601	0.0596554	0.0487457
	115	0.132998	0.126782	0.144946	0.269486	0.375301	0.085278	0.154547	0.114361	0.0991508	0.814559	0.142064	0.127144	0.158131	0.0600601	0.0493517
	115.26	0.133765	0.117531	0.145319	0.269305	0.375387	0.0904106	0.145952	0.120541	0.099099	0.8154	0.140813	0.133178	0.166769	0.060155	0.0494227
	115.41	0.138867	0.11692	0.149768	0.26921	0.375255	0.0867252	0.152654	0.112452	0.0993351	0.815827	0.14355	0.128971	0.160944	0.0597791	0.0492427
	115.6	0.132776	0.127695	0.14686	0.269112	0.375197	0.091195	0.155608	0.115345	0.099292	0.815826	0.145648	0.135411	0.165598	0.0598392	0.0488494
	115.8	0.138137	0.125244	0.150115	0.26935	0.375572	0.0833004	0.146555	0.119305	0.0989197	0.816609	0.140389	0.139171	0.163801	0.0595842	0.0485201
	116	0.136746	0.11878	0.145598	0.269157	0.375135	0.0813046	0.145626	0.11436	0.0986913	0.817595	0.137076	0.138127	0.157668	0.059358	0.0484052
	116.2	0.141664	0.118427	0.149534	0.269317	0.37535	0.0793855	0.155093	0.103676	0.0995339	0.817221	0.142867	0.132681	0.163211	0.0596754	0.0475736
	116.4	0.135927	0.126058	0.146152	0.269468	0.375939	0.0872424	0.146362	0.117691	0.0992013	0.817687	0.142164	0.139046	0.162513	0.0595211	0.0473888
	116.6	0.135794	0.117819	0.146749	0.270261	0.376129	0.0819293	0.144175	0.118012	0.0993205	0.818704	0.141994	0.136645	0.162348	0.059169	0.0478486
	116.8	0.138711	0.121871	0.148595	0.270035	0.376176	0.0859287	0.151262	0.114196	0.0995345	0.819348	0.141465	0.132494	0.161908	0.0590856	0.0479366
	117	0.133144	0.122049	0.147236	0.27022	0.376653	0.0921399	0.15425	0.119323	0.099538	0.820341	0.138602	0.139094	0.16391	0.0593682	0.0480534
	117.2	0.138269	0.119213	0.148818	0.270259	0.376878	0.0809817	0.146734	0.112871	0.0997875	0.820887	0.144643	0.140841	0.160188	0.0594214	0.0487476
	117.4	0.141468	0.126717	0.152474	0.27068	0.377427	0.0921964	0.150697	0.115182	0.100322	0.821055	0.138164	0.128182	0.158505	0.0593401	0.0487788
	117.6	0.138103	0.120739	0.150072	0.271051	0.378203	0.0977631	0.150253	0.120834	0.101033	0.821568	0.141858	0.142996	0.164863	0.0593546	0.049247
	117.8	0.138408	0.117541	0.144858	0.271982	0.378318	0.0837671	0.145666	0.109297	0.10098	0.822826	0.148496	0.136976	0.164284	0.0594139	0.0493513
	118	0.139351	0.120622	0.149323	0.272678	0.378264	0.0888072	0.15297	0.109137	0.101322	0.823627	0.139912	0.136965	0.163842	0.0594428	0.0495865
	118.2	0.138297	0.129182	0.144633	0.27356	0.378619	0.0921998	0.151474	0.12106	0.101768	0.824434	0.140286	0.139863	0.169657	0.0598165	0.0496591
	118.4	0.137082	0.123931	0.157147	0.274296	0.379301	0.0830651	0.148956	0.115355	0.101456	0.824807	0.148029	0.138463	0.166849	0.0597608	0.0503962
	118.6	0.140349	0.121423	0.155265	0.274701	0.379085	0.0845021	0.157742	0.107063	0.10151	0.825463	0.148373	0.132987	0.163906	0.0598629	0.050972
	118.8	0.139232	0.129802	0.148827	0.27467	0.379431	0.0927568	0.155912	0.12075	0.101675	0.826057	0.148937	0.135914	0.164204	0.0603538	0.0511763
	119	0.140408	0.12752	0.149812	0.274769	0.379695	0.0828897	0.141976	0.121564	0.101754	0.827144	0.147332	0.136209	0.166398	0.0605584	0.0512292
	119.2	0.141256	0.12074	0.152642	0.274927	0.379516	0.0839551	0.151312	0.116444	0.101643	0.827473	0.139991	0.134774	0.16163	0.0602297	0.0508321
	119.4	0.137417	0.125642	0.150392	0.27481	0.379946	0.100551	0.15312	0.119213	0.101439	0.827722	0.146889	0.13769	0.167481	0.0601384	0.0507185
	119.6	0.13973	0.127598	0.153584	0.275206	0.380259	0.0889064	0.146819	0.124806	0.101089	0.828465	0.143426	0.142183	0.166743	0.0608814	0.0503633
	119.8	0.14041	0.126372	0.151582	0.275319	0.380464	0.0849033	0.149872	0.114734	0.10132	0.829125	0.140499	0.13501	0.161437	0.061025	0.0500424
	120	0.140608	0.131931	0.151603	0.274747	0.380304	0.0973879	0.150093	0.121436	0.101688	0.829462	0.14368	0.134934	0.167073	0.0612831	0.0497206
	120.2	0.143158	0.119405	0.145676	0.275231	0.38103	0.0901062	0.150171	0.122111	0.101661	0.829089	0.144112	0.140484	0.165637	0.0614239	0.0490355
	120.4	0.13915	0.130494	0.153555	0.275353	0.38125	0.0833646	0.150597	0.114168	0.100943	0.829924	0.145637	0.142356	0.168495	0.0610269	0.0485728
	120.6	0.140903	0.130747	0.147568	0.275304	0.38142	0.0934971	0.153722	0.120199	0.101658	0.831093	0.141155	0.135176	0.172341	0.0611788	0.0485047
	120.8	0.139461	0.123049	0.148707	0.274616	0.381412	0.095738	0.149791	0.127973	0.101664	0.832351	0.143533	0.13868	0.166373	0.061727	0.0486857
	121	0.140522	0.119431	0.150248	0.274711	0.381628	0.083723	0.150595	0.114862	0.101715	0.833081	0.148897	0.140166	0.166879	0.0616811	0.0490545
	121.2	0.145813	0.127239	0.151046	0.274874	0.382237	0.0928516	0.152206	0.116619	0.102469	0.83249	0.145042	0.138845	0.16252	0.061392	0.0491818
	121.4	0.139916	0.125502	0.152919	0.275377	0.382975	0.0978492	0.150996	0.130434	0.102985	0.832793	0.144021	0.139	0.167241	0.0616426	0.0495423
	121.6	0.136814	0.121752	0.1536	0.275856	0.383249	0.0830737	0.151801	0.117471	0.103037	0.833843	0.141225	0.138303	0.167006	0.0617509	0.0499778
	121.8	0.142103	0.119832	0.149742	0.276089	0.38356	0.0916081	0.164057	0.111592	0.103303	0.834316	0.145978	0.135131	0.165216	0.0616765	0.0497116
	122	0.144353	0.124429	0.150163	0.276296	0.38402	0.0979216	0.158855	0.122475	0.103602	0.834787	0.147906	0.140941	0.169749	0.061752	0.0499432
	122.2	0.140435	0.124476	0.151134	0.276651	0.384105	0.0880072	0.147357	0.121737	0.103135	0.834894	0.145212	0.141134	0.16234	0.06205	0.0503311
	122.4	0.140957	0.123783	0.150631	0.277112	0.384487	0.0933774	0.154756	0.118152	0.103096	0.834963	0.145457	0.135805	0.162744	0.0618332	0.0507294
	122.6	0.142936	0.122071	0.152702	0.277205	0.384395	0.0975649	0.155298	0.122584	0.103476	0.836207	0.149174	0.142651	0.17157	0.0620983	0.0515946
	122.8	0.142658	0.123439	0.150432	0.277571	0.384487	0.0833234	0.153308	0.126192	0.103959	0.837142	0.152183	0.144418	0.167221	0.0617009	0.0523195
	123	0.140862	0.128056	0.152021	0.278005	0.384481	0.0899577	0.154266	0.117992	0.104128	0.837528	0.146152	0.139169	0.171308	0.0613915	0.0524837
	123.2	0.141573	0.13216	0.152661	0.278205	0.384818	0.094907	0.156155	0.125797	0.103933	0.837194	0.147239	0.140146	0.166586	0.061595	0.0529606
	123.4	0.143729	0.122904	0.147213	0.27843	0.38486	0.0852081	0.155781	0.119945	0.103806	0.837739	0.147572	0.139768	0.165685	0.0615609	0.0534229
	123.6	0.142729	0.126018	0.15615	0.278816	0.384241	0.0870284	0.159966	0.119305	0.104456	0.838608	0.147744	0.137984	0.166828	0.0615103	0.053574
	123.8	0.141866	0.126388	0.152419	0.278834	0.38388	0.0994281	0.157859	0.122887	0.104708	0.838609	0.146929	0.141068	0.170963	0.0613935	0.0536776
	124	0.14347	0.128244	0.153129	0.278976	0.383759	0.0959086	0.149313	0.129707	0.104576	0.839039	0.145797	0.144118	0.171117	0.0615367	0.0532985
	124.2	0.145815	0.124211	0.15468	0.279487	0.384345	0.0906037	0.157649	0.115435	0.104509	0.839719	0.149031	0.140371	0.16579	0.0617765	0.0527788
	124.4	0.144811	0.131686	0.155448	0.279106	0.384419	0.0981838	0.15826	0.126866	0.104587	0.840176	0.143798	0.140701	0.171757	0.0620532	0.052494
	124.6	0.14378	0.127437	0.154323	0.278487	0.384946	0.0935069	0.14918	0.129502	0.105121	0.841347	0.148474	0.144005	0.169781	0.062327	0.0525746
	124.8	0.146095	0.125252	0.158846	0.278458	0.384998	0.0917348	0.153503	0.122401	0.104812	0.842053	0.142841	0.141786	0.166868	0.062309	0.0523659
	125	0.148313	0.128779	0.151591	0.278735	0.385859	0.0958005	0.160101	0.122785	0.105137	0.842156	0.148206	0.141329	0.171853	0.0618309	0.0518371
	125.2	0.145126	0.129637	0.154806	0.279016	0.386604	0.100341	0.153545	0.126854	0.10556	0.842254	0.14972	0.142451	0.171934	0.0619993	0.0511364
	125.4	0.14811	0.127229	0.149194	0.279494	0.387161	0.0908163	0.151895	0.122451	0.105399	0.843661	0.144518	0.140815	0.171221	0.0622455	0.0510403
	125.6	0.141738	0.125803	0.153436	0.279408	0.387985	0.0995664	0.161498	0.126848	0.105768	0.844455	0.148849	0.141281	0.17235	0.0621593	0.0507517
	125.8	0.141349	0.12221	0.149124	0.279158	0.388733	0.0925848	0.161493	0.12451	0.106047	0.844887	0.146713	0.143921	0.166944	0.062352	0.0505903
	126	0.147415	0.124844	0.156677	0.279412	0.388792	0.0874141	0.159597	0.122409	0.105675	0.845893	0.154794	0.142615	0.172752	0.0620877	0.0509547
	126.2	0.146306	0.129916	0.156278	0.27956	0.388882	0.0996786	0.161135	0.122569	0.105504	0.846313	0.151143	0.137042	0.168408	0.0623165	0.050883
	126.4	0.14579	0.124547	0.15266	0.279705	0.389253	0.0988474	0.16011	0.127916	0.105665	0.847423	0.148667	0.147934	0.172601	0.0624023	0.0512263
	126.6	0.143322	0.12557	0.155316	0.279799	0.389429	0.0863335	0.156554	0.121853	0.105737	0.848873	0.148277	0.147771	0.166581	0.0624995	0.0517452
	126.8	0.14604	0.128163	0.153249	0.280096	0.39011	0.0970701	0.161988	0.11957	0.10576	0.849314	0.1489	0.14084	0.17348	0.0622054	0.0519382
	127	0.141257	0.134353	0.154629	0.280254	0.390749	0.0993139	0.159374	0.131246	0.105447	0.849282	0.148924	0.14568	0.167921	0.0627812	0.0516633
	127.2	0.147261	0.124203	0.153983	0.280951	0.391153	0.0923238	0.155018	0.126899	0.104998	0.849556	0.150368	0.146041	0.163534	0.06334	0.0526006
	127.4	0.149264	0.123309	0.157129	0.281753	0.390849	0.0909378	0.164507	0.11695	0.104934	0.850188	0.150659	0.137444	0.172144	0.0631373	0.0535329
	127.6	0.143549	0.131833	0.153728	0.282052	0.390496	0.0993228	0.158503	0.13094	0.105094	0.850605	0.150566	0.140918	0.169848	0.0632384	0.0539607
	127.8	0.14321	0.129199	0.157395	0.282697	0.39093	0.0919491	0.153334	0.127313	0.104564	0.850661	0.151317	0.148162	0.173026	0.0634908	0.0542542
	128	0.145273	0.124934	0.157308	0.282998	0.390767	0.0935024	0.163408	0.120804	0.104492	0.851326	0.14714	0.137484	0.172915	0.0637937	0.054652
	128.2	0.144495	0.127325	0.155314	0.282867	0.391265	0.101939	0.159507	0.126497	0.10489	0.851258	0.154992	0.144434	0.172205	0.0642223	0.0545232
	128.4	0.148393	0.129724	0.162034	0.282895	0.391305	0.0890047	0.153683	0.130797	0.10468	0.852102	0.147616	0.145431	0.171659	0.0640293	0.0547009
	128.6	0.144275	0.133098	0.154868	0.282645	0.391707	0.094145	0.15838	0.121132	0.104801	0.853504	0.15032	0.140974	0.172428	0.0638227	0.0545148
	128.8	0.151734	0.133157	0.157067	0.282757	0.391732	0.105299	0.157492	0.131654	0.104661	0.853845	0.151	0.14532	0.175034	0.0642158	0.0539611
	129	0.143292	0.124637	0.159834	0.283219	0.392178	0.0941904	0.158441	0.122491	0.104943	0.853914	0.151919	0.151879	0.17457	0.0642801	0.0539065
	129.2	0.152158	0.133394	0.157428	0.28366	0.392122	0.0932737	0.162989	0.121421	0.105168	0.854595	0.151254	0.140946	0.168042	0.0644366	0.0540984
	129.4	0.146743	0.133018	0.159448	0.283935	0.392275	0.108603	0.160007	0.128888	0.105346	0.855497	0.153511	0.148997	0.175042	0.0646032	0.0538618
	129.6	0.147229	0.129715	0.156841	0.284071	0.392112	0.0956723	0.157447	0.134164	0.105707	0.856061	0.145002	0.142758	0.172508	0.0646797	0.0535085
	129.8	0.146544	0.125881	0.163551	0.284761	0.391739	0.090871	0.165093	0.125652	0.105938	0.856906	0.155322	0.143531	0.174784	0.064925	0.0536909
	130	0.149226	0.133582	0.16273	0.284923	0.391599	0.102935	0.163954	0.130262	0.10644	0.857629	0.150033	0.137268	0.174623	0.0647067	0.0535594
	130.2	0.146799	0.128334	0.157254	0.28528	0.392002	0.103045	0.158204	0.132796	0.107115	0.858025	0.151411	0.147381	0.174425	0.0648542	0.0530201
	130.4	0.150124	0.128798	0.161714	0.285823	0.391677	0.0907321	0.156387	0.123591	0.107178	0.859091	0.150889	0.142934	0.171767	0.0647232	0.0532484
	130.6	0.144297	0.130177	0.160266	0.286026	0.39198	0.103733	0.168447	0.12648	0.10755	0.859569	0.153864	0.14526	0.174679	0.0646439	0.0530706
	130.8	0.149835	0.130632	0.157262	0.286521	0.392701	0.0982937	0.160712	0.129997	0.108005	0.859586	0.150592	0.148326	0.173498	0.0650676	0.0527472
	131	0.148802	0.132153	0.16099	0.286948	0.393205	0.0941052	0.157572	0.127408	0.107821	0.860384	0.15495	0.148896	0.171975	0.0650827	0.0528109
	131.2	0.153699	0.128841	0.162031	0.287731	0.393312	0.10063	0.165328	0.128859	0.107641	0.860842	0.156041	0.144117	0.173883	0.0646207	0.0534913
	131.4	0.150202	0.132112	0.15736	0.288091	0.39338	0.0983127	0.162272	0.130935	0.108038	0.861131	0.152817	0.143981	0.174714	0.0643865	0.0529351
	131.6	0.148292	0.132564	0.160518	0.28837	0.393534	0.0878863	0.159001	0.122331	0.108086	0.861962	0.151161	0.147891	0.174042	0.0645902	0.0525731
	131.8	0.149733	0.137074	0.153456	0.28887	0.393717	0.102848	0.171606	0.131313	0.108273	0.862725	0.152541	0.142266	0.175347	0.0647834	0.0526546
	132	0.147696	0.133011	0.162306	0.288711	0.393763	0.0975331	0.164977	0.132178	0.10877	0.8633	0.155467	0.147205	0.174107	0.0652705	0.0530673
	132.2	0.148452	0.129586	0.163436	0.288916	0.394176	0.0910152	0.161369	0.127213	0.108743	0.864138	0.154413	0.150695	0.172259	0.0654226	0.0531363
	132.4	0.145896	0.137992	0.162865	0.288973	0.394237	0.105808	0.169452	0.128336	0.108598	0.865456	0.155878	0.141944	0.173286	0.0650238	0.0539273
	132.6	0.149273	0.128044	0.155215	0.288667	0.39437	0.102181	0.162792	0.139658	0.108802	0.865275	0.15314	0.147063	0.178246	0.0654712	0.0539962
	132.8	0.149728	0.12898	0.155986	0.288543	0.395077	0.0909758	0.157014	0.131047	0.108619	0.865287	0.153027	0.15185	0.173338	0.0660274	0.0544026
	133	0.148882	0.130823	0.160898	0.289038	0.395004	0.0995807	0.1706	0.122618	0.108553	0.865904	0.151915	0.142301	0.174768	0.0657146	0.0547024
	133.2	0.149097	0.136995	0.158466	0.289141	0.394862	0.104832	0.164698	0.133565	0.10879	0.86651	0.15491	0.146093	0.174106	0.0656234	0.0550945
	133.4	0.148374	0.130879	0.163208	0.289545	0.395322	0.0962476	0.155016	0.132042	0.108853	0.866993	0.151528	0.147993	0.177138	0.0659861	0.0548856
	133.6	0.148422	0.127766	0.164213	0.289791	0.39556	0.0990382	0.165723	0.125832	0.108892	0.8675	0.154224	0.145814	0.179763	0.0660082	0.0552587
	133.8	0.15194	0.128984	0.163694	0.289878	0.39599	0.105224	0.16754	0.136814	0.109817	0.867332	0.155166	0.147062	0.175644	0.0661464	0.0557115
	134	0.149679	0.134826	0.160797	0.289911	0.396665	0.100634	0.160626	0.135454	0.11039	0.867155	0.15408	0.148986	0.175987	0.0656579	0.0557318
	134.2	0.152053	0.133418	0.162354	0.290645	0.39684	0.098829	0.164144	0.127965	0.110337	0.867987	0.15397	0.145319	0.176079	0.0652516	0.056452
	134.4	0.15361	0.131916	0.160832	0.290823	0.396887	0.104359	0.163139	0.132473	0.110269	0.867897	0.157232	0.146077	0.182637	0.0652846	0.0565397
	134.6	0.15272	0.130514	0.161156	0.290466	0.397879	0.0976249	0.167412	0.12854	0.110668	0.867675	0.160341	0.156311	0.178666	0.0652599	0.056235
	134.8	0.147628	0.134845	0.160468	0.290983	0.398376	0.0929145	0.167354	0.129831	0.110785	0.868023	0.154435	0.149305	0.172805	0.0656019	0.0562541
	135	0.14747	0.133188	0.16159	0.291506	0.398818	0.108407	0.170359	0.135591	0.110353	0.86865	0.156741	0.152568	0.18059	0.064757	0.0560302
	135.2	0.151067	0.12586	0.165614	0.29207	0.398981	0.0998644	0.159886	0.128354	0.110318	0.868625	0.157893	0.149285	0.17822	0.0646816	0.0556367
	135.4	0.15216	0.139256	0.161657	0.29251	0.399272	0.0953672	0.168123	0.12304	0.110322	0.869529	0.154697	0.149803	0.176489	0.0649053	0.0555321
	135.6	0.156587	0.141854	0.16204	0.292635	0.399587	0.109136	0.166454	0.135891	0.110282	0.870331	0.153917	0.152935	0.17761	0.0653069	0.0557325
	135.8	0.15267	0.132721	0.15972	0.292866	0.399563	0.0996005	0.164701	0.134468	0.110303	0.87069	0.154327	0.153174	0.177671	0.0655282	0.0556072
	136	0.149506	0.12632	0.160033	0.293154	0.399956	0.0967832	0.163868	0.127019	0.110331	0.871622	0.155196	0.149056	0.176341	0.0656717	0.0558641
	136.2	0.1503	0.139924	0.164995	0.293549	0.399613	0.109776	0.172717	0.132181	0.10987	0.872635	0.162775	0.147962	0.180846	0.0655461	0.0561347
	136.4	0.150865	0.134253	0.163885	0.293339	0.399785	0.102037	0.165742	0.135231	0.110229	0.872525	0.154309	0.155517	0.176368	0.065836	0.0559968
	136.6	0.159319	0.129968	0.164236	0.293197	0.400155	0.0942128	0.160164	0.127523	0.110156	0.873276	0.157909	0.152266	0.181456	0.0664347	0.0556905
	136.8	0.154509	0.129988	0.162807	0.292827	0.400432	0.10796	0.16923	0.136225	0.11022	0.874476	0.153548	0.145562	0.177808	0.066451	0.0560434
	137	0.152178	0.139015	0.162324	0.293222	0.399761	0.100626	0.166048	0.136672	0.110011	0.875604	0.161383	0.152939	0.183221	0.0665041	0.0561848
	137.2	0.155918	0.135796	0.159732	0.293109	0.399952	0.0961774	0.164795	0.132236	0.109861	0.876071	0.15659	0.149459	0.177622	0.0670826	0.0564271
	137.4	0.15414	0.130478	0.162025	0.293191	0.40028	0.106066	0.174324	0.130769	0.109835	0.876768	0.160283	0.149445	0.17511	0.0676855	0.0562966
	137.6	0.154047	0.131925	0.162876	0.292887	0.400813	0.108279	0.171363	0.134449	0.110098	0.876824	0.16071	0.149274	0.179471	0.0674946	0.0564173
	137.8	0.154527	0.131139	0.160618	0.292748	0.401399	0.0926936	0.165517	0.131456	0.110633	0.876532	0.15882	0.150522	0.179572	0.0674579	0.056762
	138	0.153871	0.135449	0.16197	0.293017	0.401657	0.108903	0.168658	0.131008	0.110314	0.877362	0.161935	0.146704	0.185431	0.0672405	0.057447
	138.2	0.152682	0.133119	0.161711	0.293216	0.402009	0.106235	0.167543	0.141795	0.11076	0.878211	0.160844	0.149167	0.17891	0.0677767	0.057821
	138.4	0.151629	0.131539	0.163682	0.293229	0.402385	0.0954594	0.163736	0.127695	0.11152	0.877717	0.155978	0.151355	0.185013	0.0681031	0.057461
	138.6	0.157041	0.136609	0.163016	0.293529	0.403042	0.103002	0.176488	0.12576	0.111409	0.878599	0.155416	0.144591	0.179545	0.0679879	0.0576223
	138.8	0.15599	0.14077	0.165734	0.294049	0.40267	0.109641	0.169035	0.139848	0.111676	0.879307	0.161501	0.149869	0.181357	0.0682543	0.0580479
	139	0.150623	0.129486	0.161584	0.294534	0.402801	0.0957971	0.163073	0.127139	0.111607	0.879807	0.15468	0.153697	0.181785	0.0680833	0.0577219
	139.2	0.155334	0.132754	0.166814	0.294792	0.402969	0.101528	0.172131	0.130553	0.111365	0.880422	0.161106	0.146654	0.183229	0.0683761	0.0578178
	139.4	0.14863	0.137508	0.167377	0.295102	0.403568	0.112796	0.172482	0.13514	0.111852	0.881281	0.160618	0.153886	0.179434	0.0685333	0.0581998
	139.6	0.149812	0.140811	0.166098	0.295513	0.403904	0.101512	0.166731	0.132885	0.11206	0.880845	0.15504	0.155023	0.178418	0.0685678	0.0577345
	139.8	0.149359	0.134471	0.164851	0.296167	0.404026	0.101445	0.164934	0.130368	0.111711	0.881846	0.15754	0.151756	0.183116	0.0684648	0.0576792
	140	0.153972	0.133199	0.164057	0.29621	0.404135	0.11143	0.175056	0.134465	0.112023	0.882967	0.156008	0.150966	0.182785	0.0684155	0.0581932
	140.2	0.153437	0.143902	0.165325	0.296488	0.403871	0.100155	0.165303	0.139383	0.112264	0.882858	0.157568	0.153872	0.182651	0.0686571	0.0579624
	140.4	0.15585	0.13955	0.166092	0.296592	0.404249	0.0941234	0.171884	0.136072	0.113004	0.883044	0.161521	0.150468	0.181212	0.0693156	0.057947
	140.6	0.155169	0.143241	0.166327	0.296637	0.403962	0.112282	0.170522	0.141719	0.113037	0.884076	0.149023	0.152534	0.180247	0.0692537	0.0584662
	140.8	0.151014	0.13145	0.165431	0.296475	0.403567	0.103799	0.167193	0.138241	0.113352	0.884167	0.15913	0.149682	0.187178	0.0691084	0.05879
	141	0.150267	0.139235	0.164408	0.297026	0.403614	0.095964	0.169106	0.129731	0.113528	0.884669	0.162572	0.148279	0.179891	0.0696387	0.0584119
	141.2	0.153289	0.140014	0.164002	0.296653	0.403705	0.107863	0.172499	0.13329	0.113923	0.885237	0.160038	0.149845	0.179463	0.0699209	0.0583413
	141.4	0.152753	0.13892	0.168223	0.296442	0.403982	0.100619	0.165432	0.143278	0.11452	0.885195	0.165531	0.152769	0.185252	0.0693943	0.0582311
	141.6	0.158153	0.129197	0.166244	0.296176	0.404585	0.0977899	0.168562	0.128707	0.115048	0.884719	0.162071	0.156893	0.182699	0.0689231	0.0580328
	141.8	0.155617	0.136564	0.163034	0.296435	0.404968	0.115903	0.17947	0.128224	0.114787	0.885369	0.158184	0.150356	0.183048	0.0688341	0.0580029
	142	0.159582	0.138818	0.166179	0.29667	0.405339	0.107589	0.165697	0.139978	0.115307	0.886243	0.157346	0.154154	0.184543	0.0686124	0.0579103
	142.2	0.154358	0.130781	0.168325	0.296467	0.406076	0.101586	0.169871	0.138019	0.11548	0.886387	0.164971	0.155743	0.181169	0.0687568	0.0576313
	142.4	0.157807	0.13674	0.163948	0.296593	0.406464	0.108336	0.177907	0.129805	0.115167	0.887091	0.159981	0.148425	0.180119	0.0685315	0.0574947
	142.6	0.157277	0.14186	0.161276	0.296853	0.406789	0.108716	0.169662	0.137014	0.114753	0.888241	0.161009	0.159827	0.183609	0.0684823	0.0577346
	142.8	0.158465	0.138263	0.164385	0.296646	0.406412	0.0964774	0.167983	0.135067	0.115021	0.88875	0.157161	0.155517	0.180076	0.0692458	0.0574424
	143	0.158832	0.13967	0.169374	0.2967	0.406974	0.108866	0.176366	0.134164	0.114975	0.889691	0.160406	0.147805	0.186268	0.0694705	0.0570193
	143.2	0.157357	0.133406	0.171035	0.297039	0.407668	0.109146	0.171945	0.134275	0.114769	0.890196	0.165413	0.159459	0.188208	0.0691886	0.0571036
	143.4	0.158023	0.138243	0.16741	0.297291	0.40832	0.0958608	0.170783	0.135509	0.114894	0.89011	0.163436	0.155206	0.184161	0.0693389	0.0573154
	143.6	0.159311	0.14423	0.167345	0.297738	0.408385	0.104561	0.171249	0.131243	0.114447	0.890413	0.159791	0.151641	0.186862	0.068996	0.0572493
	143.8	0.15862	0.138342	0.164376	0.298102	0.408078	0.111425	0.172449	0.138857	0.114327	0.892047	0.159413	0.153465	0.19375	0.0690429	0.0575172
	144	0.158149	0.136432	0.166421	0.298349	0.407755	0.0989659	0.169975	0.129747	0.115	0.892181	0.161112	0.158942	0.182526	0.0692232	0.0571435
	144.2	0.161631	0.14134	0.166609	0.298881	0.407511	0.106572	0.180212	0.132418	0.115147	0.892157	0.160456	0.148349	0.189726	0.0697391	0.0574286
	144.4	0.15787	0.136524	0.167099	0.299372	0.407801	0.112705	0.176987	0.144852	0.115787	0.892949	0.161626	0.1545	0.189398	0.0703526	0.0579352
	144.6	0.159415	0.133748	0.166195	0.299406	0.407623	0.0993307	0.170257	0.138318	0.116323	0.893237	0.164001	0.152898	0.18522	0.070666	0.0584573
	144.8	0.163481	0.140352	0.171181	0.299557	0.407768	0.10088	0.173073	0.129716	0.116669	0.893608	0.164548	0.150377	0.187982	0.0710041	0.0588228
	145	0.160556	0.140867	0.167427	0.300077	0.407726	0.111827	0.178883	0.139637	0.116983	0.894364	0.160127	0.157122	0.189391	0.0710489	0.0592081
	145.2	0.157585	0.142079	0.169152	0.300024	0.407353	0.10452	0.161054	0.142411	0.117175	0.894281	0.16085	0.159649	0.185166	0.0706007	0.0594116
	145.4	0.15947	0.138831	0.164884	0.300136	0.407772	0.105787	0.177551	0.135036	0.117345	0.894056	0.157168	0.153726	0.185918	0.0707127	0.0593718
	145.6	0.161441	0.136	0.165234	0.300678	0.408324	0.112432	0.178436	0.13762	0.117207	0.894583	0.169158	0.153636	0.188518	0.0713335	0.0593232
	145.8	0.157759	0.140362	0.168057	0.300935	0.408576	0.102017	0.175084	0.145977	0.117152	0.895099	0.162214	0.158013	0.185122	0.0710656	0.0597854
	146	0.161893	0.137815	0.169441	0.301066	0.408909	0.102163	0.173634	0.135613	0.11745	0.895474	0.161974	0.156927	0.187601	0.0711883	0.0598715
	146.2	0.160858	0.13634	0.172777	0.301126	0.409578	0.113494	0.180937	0.143177	0.116709	0.895744	0.165889	0.152364	0.191182	0.0710107	0.0603351
	146.4	0.160459	0.137586	0.168846	0.301443	0.410165	0.106797	0.17854	0.141231	0.116763	0.896863	0.163939	0.159528	0.186865	0.0711697	0.0602591
	146.6	0.161509	0.140135	0.172271	0.301532	0.410566	0.101689	0.173647	0.132883	0.11701	0.897676	0.164505	0.158526	0.184542	0.0715515	0.0602808
	146.8	0.157461	0.142481	0.168965	0.301324	0.4108	0.119805	0.174697	0.140279	0.117118	0.898504	0.166076	0.155222	0.1913	0.0713645	0.0600499
	147	0.158283	0.134546	0.174246	0.301444	0.411478	0.103669	0.178269	0.147308	0.116924	0.899173	0.165827	0.159195	0.185006	0.0708822	0.060104
	147.2	0.159475	0.136797	0.164838	0.301299	0.41211	0.100987	0.177894	0.128796	0.116864	0.899259	0.165067	0.156745	0.18651	0.0707682	0.0600174
	147.4	0.154061	0.147521	0.171934	0.301313	0.41252	0.112197	0.180701	0.136506	0.116891	0.899844	0.163023	0.152168	0.189513	0.070925	0.0599078
	147.6	0.158366	0.141083	0.167553	0.301738	0.412654	0.111031	0.173281	0.145433	0.117237	0.901385	0.166015	0.153548	0.186701	0.0706642	0.0599986
	147.8	0.161104	0.134574	0.17068	0.302271	0.412251	0.0990385	0.17362	0.140796	0.117622	0.902405	0.158706	0.153626	0.18832	0.0707005	0.059737
	148	0.163593	0.142777	0.174957	0.302555	0.412431	0.110973	0.18279	0.136887	0.117897	0.902565	0.16482	0.15629	0.185036	0.0709334	0.0596569
	148.2	0.162069	0.14735	0.169899	0.303106	0.412772	0.110876	0.174691	0.146832	0.118234	0.90306	0.164938	0.160527	0.189545	0.0716102	0.0604922
	148.4	0.157504	0.142293	0.171447	0.303621	0.413112	0.103162	0.17398	0.140523	0.118633	0.903806	0.165378	0.160492	0.187815	0.0716859	0.0605108
	148.6	0.164579	0.141852	0.168792	0.303603	0.413256	0.111806	0.179963	0.139008	0.118665	0.904625	0.16567	0.157937	0.193848	0.0719088	0.0607343
	148.8	0.163647	0.136685	0.169083	0.303807	0.413473	0.111594	0.174788	0.144136	0.118157	0.905771	0.168155	0.159186	0.191243	0.0713384	0.0613357
	149	0.159548	0.140853	0.168174	0.304036	0.413323	0.104639	0.172587	0.143719	0.118408	0.905949	0.163599	0.163305	0.188739	0.071257	0.0613819
	149.2	0.161719	0.143371	0.167973	0.304035	0.414402	0.107316	0.17696	0.13923	0.118485	0.905986	0.164227	0.153481	0.192385	0.0714039	0.0609164
	149.4	0.157393	0.139968	0.165842	0.304519	0.414844	0.116762	0.178348	0.144745	0.118297	0.906779	0.164975	0.158971	0.189351	0.0716475	0.0613466
	149.6	0.163764	0.134661	0.170126	0.304987	0.414435	0.100928	0.173147	0.137668	0.118285	0.907776	0.164872	0.159377	0.189534	0.0718718	0.0615729
	149.8	0.158143	0.146289	0.171748	0.305053	0.414633	0.110216	0.179164	0.136085	0.118235	0.907488	0.166122	0.155981	0.193653	0.0714713	0.0616912
	150	0.159112	0.147721	0.170779	0.305375	0.414866	0.115525	0.179978	0.147589	0.117834	0.908166	0.167608	0.157069	0.193019	0.0714968	0.0618514
	150.2	0.157423	0.134771	0.167462	0.305518	0.415143	0.104699	0.175815	0.138673	0.117701	0.9083	0.163738	0.161385	0.188486	0.0711841	0.0617424
	150.4	0.165028	0.138855	0.17061	0.305914	0.415863	0.105593	0.179633	0.130903	0.117557	0.908587	0.171437	0.156864	0.187551	0.071501	0.0610822
	150.6	0.163428	0.144332	0.174523	0.306384	0.416141	0.119734	0.188964	0.145892	0.117327	0.909377	0.167915	0.157306	0.191832	0.0715835	0.06127
	150.8	0.164505	0.138462	0.173325	0.306716	0.416347	0.108288	0.174656	0.144674	0.117404	0.909348	0.166493	0.1599	0.190664	0.0713765	0.0614634
	151	0.169589	0.14238	0.172528	0.306925	0.416657	0.104947	0.181201	0.134931	0.117487	0.908899	0.166855	0.152572	0.188215	0.072045	0.0610492
	151.2	0.159187	0.141892	0.173213	0.306768	0.416711	0.116296	0.188865	0.144813	0.118191	0.908919	0.168053	0.166332	0.191847	0.072733	0.0612726
	151.4	0.164525	0.144302	0.175764	0.307287	0.416838	0.10711	0.177079	0.141964	0.118599	0.909335	0.170134	0.162312	0.189825	0.0729742	0.0614463
	151.6	0.164508	0.143439	0.173605	0.307278	0.416713	0.108131	0.175875	0.137948	0.119097	0.909399	0.167299	0.161936	0.188992	0.0731154	0.0616531
	151.8	0.160435	0.137167	0.171782	0.30766	0.416433	0.117707	0.183948	0.143518	0.118754	0.909327	0.166401	0.156947	0.192346	0.0735449	0.0617654
	152	0.163562	0.139335	0.173614	0.30798	0.416664	0.112926	0.179679	0.14174	0.118847	0.909023	0.170526	0.161558	0.1924	0.0739247	0.0624195
	152.2	0.165484	0.146299	0.173712	0.308308	0.416854	0.105796	0.176119	0.137817	0.119115	0.908902	0.171423	0.159249	0.187697	0.0743581	0.0628865
	152.4	0.160651	0.149183	0.173444	0.308414	0.417107	0.118785	0.182189	0.14139	0.118838	0.909441	0.166933	0.163713	0.197437	0.0740944	0.0627532
	152.6	0.15894	0.136493	0.168532	0.308232	0.417348	0.110899	0.173697	0.14977	0.119368	0.91072	0.171016	0.162202	0.190773	0.0737042	0.063207
	152.8	0.162295	0.136901	0.172759	0.308023	0.417231	0.102802	0.178235	0.136391	0.119695	0.911296	0.16936	0.163517	0.191108	0.0731747	0.0635493
	153	0.163838	0.149458	0.175309	0.307729	0.417159	0.114113	0.184722	0.144044	0.119951	0.911313	0.168366	0.163593	0.193148	0.0728942	0.0634229
	153.2	0.158967	0.141702	0.17223	0.307765	0.417514	0.112873	0.177043	0.149784	0.119757	0.912458	0.168771	0.165377	0.191903	0.0723224	0.0637464
	153.4	0.167064	0.14096	0.168606	0.307937	0.41675	0.105909	0.177455	0.139727	0.119428	0.913615	0.169323	0.160922	0.191951	0.0719187	0.0645076
	153.6	0.163611	0.144633	0.173942	0.30783	0.416345	0.10953	0.181234	0.138837	0.119491	0.914592	0.169274	0.152206	0.195289	0.0720043	0.0642656
	153.8	0.162453	0.147766	0.172401	0.307507	0.417138	0.111726	0.180697	0.151104	0.118958	0.914794	0.164356	0.164234	0.195425	0.0716459	0.0639454
	154	0.157787	0.140561	0.175219	0.307537	0.416812	0.107625	0.177408	0.145077	0.119363	0.915399	0.168015	0.165861	0.192106	0.0715394	0.0638841
	154.2	0.166922	0.145896	0.175865	0.308018	0.41687	0.118075	0.18452	0.139355	0.119612	0.915602	0.169998	0.153348	0.195162	0.071625	0.0632954
	154.4	0.161096	0.143616	0.173524	0.308534	0.417601	0.113303	0.182525	0.151758	0.119309	0.916203	0.170241	0.166639	0.191155	0.0716352	0.063562
	154.6	0.159705	0.141679	0.177741	0.308815	0.417399	0.105434	0.180588	0.142237	0.119521	0.916771	0.167746	0.162244	0.19546	0.071726	0.0637534
	154.8	0.16619	0.14671	0.176299	0.308683	0.417485	0.11214	0.182253	0.141969	0.120183	0.916295	0.170005	0.156869	0.191982	0.0724516	0.0634313
	155	0.16359	0.141592	0.174082	0.308879	0.417402	0.123254	0.184896	0.146929	0.120303	0.916379	0.171843	0.166281	0.195705	0.073241	0.0632439
	155.2	0.16031	0.139342	0.171787	0.308947	0.417559	0.107059	0.179692	0.139326	0.120636	0.916879	0.168246	0.162997	0.195647	0.0735898	0.0632015
	155.4	0.163036	0.146446	0.175089	0.309234	0.417755	0.109189	0.18357	0.14024	0.120643	0.91728	0.16944	0.159432	0.19345	0.0734646	0.0628042
	155.6	0.161559	0.146002	0.172425	0.309255	0.418254	0.115506	0.190492	0.147605	0.120595	0.917349	0.170919	0.166566	0.196751	0.0737276	0.0626502
	155.8	0.164963	0.139755	0.177187	0.309777	0.418846	0.106369	0.174272	0.153008	0.120389	0.917488	0.173929	0.166944	0.195338	0.0743069	0.062723
	156	0.162721	0.139943	0.173858	0.30996	0.419446	0.108656	0.183903	0.140586	0.121007	0.916946	0.168684	0.154739	0.197058	0.0745294	0.0625322
	156.2	0.158768	0.149056	0.174225	0.310276	0.419683	0.118885	0.186705	0.149112	0.121168	0.91746	0.170887	0.163572	0.197429	0.0745563	0.0621795
	156.4	0.165529	0.146027	0.175727	0.310747	0.419674	0.113162	0.18046	0.149191	0.121434	0.918315	0.167541	0.166031	0.197083	0.074192	0.061876
	156.6	0.164836	0.14255	0.178594	0.31034	0.419294	0.107781	0.18434	0.143599	0.122059	0.918679	0.173093	0.162277	0.198861	0.074145	0.0618196
	156.8	0.163287	0.149602	0.178159	0.310721	0.419233	0.121986	0.188646	0.14739	0.122356	0.91836	0.170273	0.163875	0.20203	0.0744573	0.0620605
	157	0.163339	0.14444	0.1728	0.311225	0.419092	0.113229	0.181164	0.154161	0.122231	0.919234	0.172823	0.16412	0.192763	0.074048	0.0623413
	157.2	0.16913	0.148322	0.178059	0.31148	0.418988	0.11361	0.183418	0.146436	0.122229	0.92035	0.168292	0.165871	0.196082	0.074025	0.0625604
	157.4	0.163825	0.148604	0.173459	0.311944	0.419452	0.118852	0.185456	0.150216	0.122085	0.920792	0.173889	0.163055	0.194839	0.0743135	0.0625232
	157.6	0.164239	0.139712	0.178161	0.311879	0.419717	0.115532	0.180217	0.149803	0.122144	0.921367	0.172534	0.165584	0.198761	0.0742967	0.0626419
	157.8	0.171375	0.153243	0.175816	0.311665	0.42055	0.108834	0.183398	0.141885	0.122149	0.921495	0.172679	0.157684	0.194184	0.0742327	0.0632706
	158	0.170176	0.147343	0.174368	0.312098	0.420626	0.120691	0.182734	0.148503	0.122845	0.922184	0.173922	0.158956	0.19969	0.0745738	0.0635074
	158.2	0.168913	0.143748	0.174445	0.312626	0.421174	0.116316	0.184517	0.153203	0.122387	0.923088	0.171036	0.168938	0.196873	0.0746583	0.0641708
	158.4	0.16392	0.140953	0.177055	0.312397	0.421392	0.105305	0.182317	0.147628	0.12245	0.924174	0.172095	0.162588	0.199683	0.0747889	0.0645411
	158.6	0.16884	0.150189	0.17966	0.312432	0.421526	0.118092	0.186297	0.146621	0.122641	0.924141	0.17457	0.163728	0.195727	0.0753175	0.0640431
	158.8	0.16161	0.145522	0.171407	0.312254	0.421676	0.112673	0.185046	0.154153	0.122448	0.924914	0.171002	0.165148	0.201102	0.0757294	0.0639392
	159	0.169429	0.143009	0.180506	0.312895	0.421808	0.109274	0.181995	0.142418	0.122157	0.926139	0.17076	0.166386	0.195315	0.0755236	0.0639102
	159.2	0.166137	0.144343	0.176232	0.312879	0.422163	0.118174	0.192581	0.141711	0.122249	0.926783	0.168641	0.161145	0.197486	0.0756942	0.0638484
	159.4	0.168953	0.149187	0.176837	0.31278	0.422059	0.125134	0.19384	0.149843	0.122136	0.927347	0.171217	0.166794	0.203743	0.0759215	0.0641003
	159.6	0.16919	0.146559	0.175281	0.312878	0.422486	0.115517	0.183081	0.146046	0.122675	0.927607	0.172435	0.161615	0.197832	0.0760806	0.0643978
	159.8	0.166392	0.147125	0.178295	0.312532	0.422827	0.115229	0.192246	0.145319	0.123116	0.927209	0.171127	0.159934	0.195854	0.0763433	0.0643491
	160	0.164312	0.146419	0.175335	0.312357	0.423013	0.122747	0.189499	0.150968	0.123443	0.927644	0.172684	0.167109	0.200393	0.0762021	0.0642984
	160.2	0.165982	0.149607	0.180085	0.312548	0.423261	0.109926	0.181026	0.149006	0.123482	0.928549	0.171947	0.167097	0.198859	0.0760923	0.064758
	160.4	0.167001	0.151012	0.177533	0.31263	0.423509	0.115111	0.186869	0.149999	0.123878	0.928363	0.175513	0.159721	0.196018	0.0763764	0.0644644
	160.6	0.161995	0.145742	0.174572	0.312671	0.423651	0.125848	0.184226	0.149546	0.124485	0.927775	0.175268	0.165416	0.201654	0.0767145	0.0641726
	160.8	0.166433	0.144276	0.173536	0.313548	0.423959	0.108869	0.185769	0.145706	0.124548	0.928152	0.173211	0.168441	0.198251	0.0763574	0.0650122
	161	0.167868	0.151077	0.178022	0.313863	0.423956	0.116962	0.191783	0.147683	0.12459	0.928791	0.173428	0.160204	0.195634	0.0765183	0.0651631
	161.2	0.166751	0.154587	0.176334	0.314115	0.42464	0.122081	0.188875	0.153818	0.124686	0.928765	0.173526	0.16188	0.201616	0.0764147	0.0651744
	161.4	0.165671	0.147051	0.174076	0.314378	0.425574	0.11341	0.17932	0.153016	0.124411	0.929031	0.174796	0.167515	0.201967	0.0764247	0.0656659
	161.6	0.168042	0.144956	0.182341	0.314145	0.425742	0.115437	0.194279	0.143083	0.124507	0.929165	0.175132	0.16098	0.198256	0.0760302	0.0662395
	161.8	0.171156	0.149735	0.178369	0.314575	0.426079	0.123051	0.196403	0.153043	0.124303	0.929363	0.17768	0.164058	0.199047	0.0759739	0.0663137
	162	0.170783	0.14748	0.17832	0.315126	0.426283	0.122177	0.187294	0.160794	0.124081	0.930486	0.174773	0.165017	0.201811	0.0761224	0.0663823
	162.2	0.170778	0.145921	0.182638	0.315187	0.426295	0.112939	0.188109	0.148868	0.124012	0.93083	0.174722	0.167949	0.197234	0.0759243	0.0667165
	162.4	0.166198	0.145954	0.179268	0.314969	0.426317	0.119052	0.193177	0.151202	0.124475	0.930871	0.176322	0.159668	0.198071	0.0760531	0.0660577
	162.6	0.168537	0.150373	0.186124	0.315185	0.426925	0.120042	0.186796	0.155811	0.123996	0.931071	0.172132	0.166508	0.196409	0.0760198	0.066246
	162.8	0.170088	0.150204	0.177644	0.315669	0.426842	0.113627	0.187925	0.152551	0.123646	0.931885	0.172935	0.170477	0.197953	0.0756271	0.0663202
	163	0.170924	0.151707	0.179852	0.315964	0.426687	0.122361	0.194082	0.154344	0.123657	0.932348	0.174753	0.166943	0.201682	0.0756877	0.0665231
	163.2	0.170048	0.142817	0.181766	0.315487	0.426966	0.125198	0.191826	0.15753	0.12365	0.932447	0.172536	0.16638	0.198131	0.0760153	0.0667478
	163.4	0.16979	0.148035	0.182398	0.315588	0.426982	0.110949	0.185755	0.14246	0.124052	0.932882	0.175477	0.171858	0.198681	0.0757064	0.0671884
	163.6	0.172678	0.150588	0.177407	0.315809	0.427441	0.123642	0.187346	0.151211	0.124698	0.933177	0.176566	0.164472	0.202156	0.0753527	0.0669176
	163.8	0.16832	0.144053	0.178149	0.315675	0.427658	0.127131	0.191207	0.159129	0.124153	0.933461	0.173229	0.171257	0.203392	0.0756478	0.0664848
	164	0.168103	0.143211	0.180094	0.316045	0.427942	0.107154	0.187942	0.145115	0.123815	0.934721	0.176706	0.170704	0.201356	0.0753389	0.0668263
	164.2	0.170202	0.146437	0.181953	0.31634	0.42841	0.125579	0.197218	0.142577	0.123837	0.934988	0.176977	0.162644	0.202331	0.0755649	0.0665908
	164.4	0.16862	0.150232	0.183366	0.31665	0.429113	0.123283	0.18947	0.157939	0.123986	0.934963	0.175918	0.169732	0.203296	0.0757031	0.0656821
	164.6	0.172307	0.147654	0.180063	0.317355	0.429428	0.114824	0.188903	0.155375	0.123799	0.935318	0.176995	0.170941	0.201899	0.0755791	0.0657308
	164.8	0.171728	0.146209	0.176031	0.317484	0.429596	0.124484	0.193844	0.143956	0.123414	0.935851	0.177641	0.163627	0.202346	0.0756192	0.0663327
	165	0.170137	0.152147	0.179131	0.317761	0.430059	0.129381	0.195129	0.152862	0.123645	0.935525	0.17737	0.168929	0.200873	0.0764652	0.0659168
	165.2	0.169085	0.151477	0.179959	0.318166	0.43027	0.113419	0.186737	0.160184	0.123808	0.935937	0.172856	0.17318	0.202513	0.076136	0.0656414
	165.4	0.168059	0.153158	0.182037	0.318252	0.430424	0.120169	0.197653	0.150783	0.124322	0.935902	0.176246	0.162636	0.197931	0.0763195	0.0659166
	165.6	0.16663	0.148981	0.178277	0.318487	0.430212	0.126043	0.194648	0.152636	0.124196	0.935833	0.17876	0.17011	0.200054	0.0764309	0.0659249
	165.8	0.170331	0.144982	0.179478	0.31902	0.430419	0.110521	0.18774	0.15759	0.123758	0.93677	0.179318	0.170362	0.201929	0.0766859	0.0661222
	166	0.173665	0.159272	0.182568	0.318877	0.430673	0.122229	0.190991	0.152977	0.123994	0.937136	0.174995	0.164154	0.201229	0.0769321	0.0668749
	166.2	0.170091	0.153626	0.183403	0.318443	0.430694	0.125132	0.193575	0.158895	0.124486	0.937051	0.178702	0.167379	0.201907	0.0774561	0.0664653
	166.4	0.17115	0.145478	0.187508	0.318718	0.431427	0.114537	0.189191	0.157784	0.124661	0.936784	0.173156	0.168362	0.205509	0.0777053	0.0660029
	166.6	0.170894	0.156008	0.184989	0.319024	0.431257	0.117753	0.195209	0.152594	0.124609	0.937115	0.176099	0.163076	0.198946	0.0776699	0.0665879
	166.8	0.171715	0.153375	0.182055	0.31898	0.430937	0.130972	0.19678	0.157306	0.124748	0.937476	0.176968	0.168661	0.20437	0.0775725	0.0663024
	167	0.172751	0.147221	0.182582	0.318758	0.431312	0.121613	0.191082	0.159995	0.125088	0.938044	0.177771	0.169449	0.204195	0.0782699	0.0664619
	167.2	0.172353	0.147279	0.180685	0.318558	0.431717	0.115938	0.188302	0.147577	0.125381	0.939087	0.175979	0.169097	0.204528	0.0780705	0.0667766
	167.4	0.174465	0.151171	0.182797	0.319008	0.431651	0.126944	0.194789	0.152749	0.125597	0.939464	0.175791	0.172653	0.208122	0.0782517	0.0666109
	167.6	0.169295	0.147615	0.180218	0.318977	0.431633	0.119693	0.191169	0.162567	0.125184	0.940104	0.180556	0.174169	0.202221	0.0781753	0.0660868
	167.8	0.173248	0.145041	0.177342	0.319108	0.431601	0.115236	0.191734	0.155177	0.12458	0.941152	0.176636	0.172146	0.198009	0.0783506	0.0668006
	168	0.170801	0.142532	0.181487	0.319201	0.431822	0.125585	0.198307	0.158336	0.125021	0.942063	0.181396	0.164941	0.206493	0.078064	0.0671242
	168.2	0.166579	0.14641	0.18382	0.319419	0.432321	0.12016	0.190668	0.156346	0.125052	0.942344	0.174957	0.173532	0.201463	0.078289	0.0665302
	168.4	0.168555	0.149116	0.184809	0.319853	0.432996	0.119052	0.192819	0.154243	0.12514	0.942979	0.181547	0.171677	0.203527	0.0777866	0.0668495
	168.6	0.17617	0.153351	0.183133	0.320398	0.433058	0.131249	0.197708	0.159196	0.125116	0.943688	0.177277	0.17029	0.204934	0.0776904	0.0673851
	168.8	0.172578	0.149382	0.181163	0.320344	0.432789	0.126606	0.190589	0.154816	0.125493	0.944164	0.176703	0.172063	0.204014	0.0781514	0.0676619
	169	0.177182	0.150388	0.17868	0.32086	0.433257	0.108721	0.195267	0.148886	0.125801	0.944375	0.183064	0.172663	0.198349	0.078177	0.0674904
	169.2	0.175523	0.157195	0.180872	0.321355	0.43313	0.123221	0.196827	0.155993	0.126495	0.944978	0.183857	0.164923	0.203582	0.0778932	0.0681397
	169.4	0.171241	0.150338	0.183622	0.321528	0.433291	0.127155	0.190679	0.159742	0.126697	0.944369	0.179683	0.175272	0.20454	0.0781004	0.0687279
	169.6	0.173784	0.147074	0.183645	0.321973	0.433751	0.118097	0.199079	0.152184	0.125752	0.945252	0.179581	0.174578	0.204032	0.0780409	0.0687729
	169.8	0.172098	0.156549	0.189265	0.322367	0.434009	0.123939	0.198764	0.151214	0.126037	0.946168	0.179199	0.163302	0.200487	0.0780432	0.0690049
	170	0.169338	0.157023	0.183876	0.32215	0.433421	0.128188	0.197652	0.163127	0.126664	0.945515	0.179018	0.174079	0.204844	0.0780569	0.0691037
	170.2	0.177579	0.152167	0.185288	0.322505	0.434186	0.11424	0.189803	0.161865	0.12701	0.946058	0.179097	0.17655	0.201464	0.0784495	0.0684988
	170.4	0.178345	0.150251	0.178628	0.32319	0.434238	0.122824	0.195004	0.147531	0.12726	0.946132	0.182704	0.169679	0.206743	0.0783055	0.0683984
	170.6	0.175818	0.157483	0.182241	0.323272	0.433727	0.131202	0.193813	0.163052	0.127297	0.946509	0.179917	0.176081	0.204953	0.0786568	0.0683479
	170.8	0.172772	0.155823	0.184657	0.3231	0.434102	0.114718	0.190697	0.164791	0.127336	0.947112	0.180647	0.177038	0.207639	0.0790599	0.0679687
	171	0.175832	0.154809	0.182174	0.322836	0.434141	0.122923	0.195514	0.155712	0.127768	0.947608	0.176923	0.169859	0.206993	0.0795304	0.0679485
	171.2	0.170032	0.156062	0.181928	0.322884	0.433869	0.125885	0.198352	0.165665	0.127658	0.947807	0.177512	0.168516	0.204669	0.0793158	0.0677598
	171.4	0.174195	0.153055	0.185974	0.322586	0.434079	0.118747	0.194255	0.158358	0.127345	0.947746	0.176574	0.173446	0.210971	0.0794569	0.0674435
	171.6	0.176075	0.154647	0.183402	0.322438	0.434021	0.122658	0.194017	0.157693	0.1274	0.948439	0.175983	0.169758	0.207422	0.0793096	0.0677221
	171.8	0.174103	0.157533	0.182722	0.322283	0.434318	0.128698	0.198672	0.16381	0.127604	0.949332	0.18029	0.174344	0.209855	0.0797781	0.0680237
	172	0.176275	0.150408	0.185435	0.322458	0.434649	0.121868	0.194118	0.159424	0.127677	0.949657	0.176345	0.173102	0.20665	0.0794118	0.0676961
	172.2	0.175565	0.151534	0.184767	0.322559	0.435239	0.119933	0.198952	0.152667	0.127076	0.950369	0.177138	0.172353	0.204354	0.0792188	0.0675506
	172.4	0.180672	0.158628	0.184178	0.322582	0.435401	0.131117	0.199265	0.159345	0.12731	0.950775	0.179031	0.176871	0.20966	0.0791635	0.0680413
	172.6	0.175242	0.151511	0.183825	0.322683	0.435493	0.120113	0.190255	0.165207	0.127191	0.951171	0.179661	0.175934	0.2063	0.0798229	0.0682278
	172.8	0.178178	0.149626	0.185637	0.322854	0.435747	0.123873	0.195528	0.151772	0.127409	0.951727	0.179134	0.168258	0.207354	0.0797121	0.0682455
	173	0.177044	0.157829	0.188966	0.32333	0.43622	0.131848	0.1978	0.160547	0.127615	0.952037	0.1819	0.167335	0.203959	0.0793949	0.0682672
	173.2	0.17411	0.15688	0.185828	0.323648	0.436105	0.124845	0.198113	0.162124	0.127858	0.952288	0.186847	0.174769	0.209076	0.0795666	0.0687717
	173.4	0.175367	0.154827	0.18523	0.32425	0.436546	0.11865	0.191081	0.156739	0.127661	0.952365	0.175958	0.174401	0.208216	0.0794694	0.0687988
	173.6	0.179216	0.148955	0.180979	0.324691	0.437366	0.128783	0.199222	0.157966	0.127646	0.953471	0.180803	0.175374	0.205376	0.0794387	0.0688146
	173.8	0.178271	0.155632	0.187301	0.324788	0.43741	0.129286	0.196768	0.162722	0.128421	0.953288	0.181649	0.175775	0.208416	0.0797882	0.0685232
	174	0.174839	0.155723	0.190629	0.325582	0.437426	0.121127	0.194809	0.158255	0.128439	0.95355	0.18285	0.177737	0.208708	0.0798777	0.0684973
	174.2	0.18085	0.158225	0.185431	0.326453	0.438487	0.126971	0.202944	0.161944	0.128599	0.95456	0.178764	0.169397	0.203592	0.0800523	0.0689429
	174.4	0.175515	0.153515	0.183934	0.326842	0.43812	0.124361	0.196368	0.160034	0.128545	0.954414	0.184328	0.175454	0.20735	0.0801351	0.0689658
	174.6	0.17393	0.15638	0.179699	0.326919	0.438157	0.122617	0.193198	0.154776	0.128973	0.955006	0.182828	0.174446	0.204781	0.0808644	0.0691607
	174.8	0.179629	0.15905	0.182582	0.327007	0.43809	0.130414	0.20154	0.159272	0.129226	0.955726	0.184506	0.169055	0.21021	0.0810904	0.0695016
	175	0.174339	0.15196	0.183592	0.326822	0.43765	0.134015	0.198475	0.164745	0.129639	0.955709	0.181294	0.174964	0.208848	0.0810053	0.0698295
	175.2	0.175651	0.153253	0.189935	0.32692	0.438053	0.12048	0.196082	0.162599	0.129367	0.955693	0.179655	0.171856	0.201714	0.0809424	0.0699682
	175.4	0.182314	0.160229	0.187098	0.326387	0.438326	0.128322	0.199287	0.153786	0.129414	0.956439	0.186864	0.172905	0.206917	0.0809743	0.0702651
	175.6	0.179669	0.159825	0.186416	0.325873	0.437824	0.129931	0.194093	0.167066	0.129921	0.957238	0.183002	0.17616	0.212103	0.081123	0.0703262
	175.8	0.176411	0.149512	0.1864	0.325533	0.438044	0.119582	0.195168	0.163446	0.130424	0.957471	0.179332	0.178729	0.204416	0.0809054	0.070032
	176	0.176399	0.151769	0.186459	0.325605	0.438185	0.125751	0.201477	0.153573	0.130399	0.958047	0.178478	0.171527	0.212363	0.0806292	0.070163
	176.2	0.174305	0.154073	0.184552	0.325153	0.438269	0.131008	0.20093	0.160742	0.130618	0.958206	0.183704	0.177308	0.211387	0.0807723	0.0705114
	176.4	0.177901	0.16112	0.18919	0.324932	0.437703	0.122322	0.193139	0.161872	0.131094	0.958304	0.182827	0.178931	0.207136	0.0812444	0.0705069
	176.6	0.177682	0.159663	0.18923	0.324959	0.43788	0.125452	0.195947	0.157028	0.131213	0.95884	0.184998	0.17304	0.20908	0.0811571	0.0707172
	176.8	0.176704	0.151749	0.189276	0.324816	0.437905	0.134169	0.201287	0.169291	0.131814	0.95904	0.18543	0.173708	0.210749	0.0809069	0.0707757
	177	0.175822	0.151729	0.19046	0.325003	0.438173	0.125232	0.199931	0.163058	0.131817	0.958895	0.18634	0.17881	0.205718	0.0810555	0.0705587
	177.2	0.180246	0.156419	0.190741	0.325024	0.438571	0.125581	0.199167	0.155302	0.1317	0.959115	0.182333	0.170921	0.208474	0.0810568	0.0706783
	177.4	0.178852	0.163591	0.185069	0.325374	0.438943	0.130995	0.199176	0.168453	0.131763	0.959184	0.185891	0.171244	0.212332	0.0811941	0.0705427
	177.6	0.181055	0.154908	0.18629	0.325422	0.438911	0.126212	0.198968	0.164671	0.132032	0.959473	0.182778	0.178982	0.209643	0.0815148	0.070213
	177.8	0.181661	0.148263	0.191169	0.325902	0.438899	0.121102	0.202996	0.152368	0.1315	0.959181	0.186724	0.171829	0.210417	0.0817378	0.0702114
	178	0.1775	0.156573	0.19279	0.326782	0.43894	0.130677	0.201944	0.160754	0.13125	0.959794	0.183511	0.175108	0.214194	0.0815435	0.0707256
	178.2	0.175586	0.161036	0.189513	0.327142	0.439119	0.12971	0.202302	0.168333	0.131347	0.95992	0.181866	0.179994	0.214897	0.0817157	0.0709141
	178.4	0.178274	0.156993	0.184127	0.327921	0.439143	0.121961	0.202471	0.158691	0.131089	0.960305	0.185127	0.176863	0.21195	0.0825074	0.070579
	178.6	0.179012	0.160602	0.187953	0.32855	0.439793	0.130179	0.211439	0.159007	0.131595	0.96122	0.18526	0.170596	0.209526	0.0830602	0.0702864
	178.8	0.179178	0.15995	0.1865	0.329205	0.440216	0.134063	0.209754	0.165004	0.131439	0.961288	0.180963	0.180942	0.207554	0.0830327	0.0700943
	179	0.175819	0.157574	0.187794	0.329338	0.440554	0.126785	0.196515	0.165819	0.13107	0.960849	0.183414	0.179573	0.213079	0.0831806	0.0697032
	179.2	0.182366	0.161643	0.188107	0.329624	0.441145	0.135658	0.206819	0.165764	0.130855	0.962098	0.181865	0.170343	0.214567	0.0832431	0.0697487
	179.4	0.182365	0.15419	0.189064	0.329316	0.440812	0.13021	0.201355	0.163222	0.131119	0.962818	0.186225	0.182986	0.210401	0.0834877	0.0695724
	179.6	0.180467	0.161781	0.191599	0.329504	0.440762	0.12202	0.19697	0.161803	0.131724	0.962964	0.186525	0.175127	0.209717	0.0831082	0.0692063
	179.8	0.179162	0.161777	0.188282	0.330276	0.441129	0.132332	0.206361	0.16346	0.1324	0.963182	0.186354	0.171955	0.213883	0.0828655	0.0694411
	180	0.17912	0.157384	0.189019	0.330247	0.440965	0.132773	0.201701	0.17394	0.132377	0.964143	0.189403	0.179964	0.211752	0.0831493	0.0697839
	180.2	0.179132	0.151749	0.192778	0.330294	0.441154	0.121834	0.198012	0.162743	0.132943	0.963935	0.184859	0.178876	0.211915	0.0831909	0.0702022
	180.4	0.179663	0.163018	0.186834	0.330506	0.44079	0.133928	0.204373	0.16244	0.133139	0.964716	0.181932	0.174406	0.205965	0.0834649	0.0705264
	180.6	0.179552	0.16158	0.187275	0.330835	0.441183	0.136929	0.196488	0.167616	0.133578	0.964522	0.183093	0.181031	0.208255	0.0831932	0.070992
	180.8	0.181957	0.150682	0.191026	0.331188	0.441359	0.122379	0.196729	0.162877	0.133693	0.964887	0.180287	0.176792	0.208556	0.0832984	0.0710753
	181	0.176188	0.153172	0.188883	0.331316	0.442397	0.130387	0.21053	0.159393	0.133524	0.96554	0.189741	0.174112	0.216697	0.0832736	0.0711344
	181.2	0.182055	0.158023	0.186895	0.331139	0.442621	0.137568	0.205047	0.164083	0.134199	0.966196	0.189793	0.181985	0.214698	0.0832653	0.0716347
	181.4	0.174942	0.162009	0.186916	0.331559	0.442441	0.126578	0.192774	0.168635	0.134222	0.967087	0.182988	0.185245	0.211118	0.083573	0.0719727
	181.6	0.178626	0.159018	0.193686	0.331873	0.44261	0.124709	0.202157	0.158159	0.133982	0.968079	0.186495	0.176847	0.214623	0.0834402	0.072148
	181.8	0.179917	0.160051	0.189227	0.331988	0.443215	0.134788	0.207582	0.166875	0.133631	0.96864	0.186383	0.178708	0.212207	0.083428	0.0727885
	182	0.178442	0.1539	0.189737	0.331801	0.443676	0.123719	0.194563	0.162502	0.13399	0.96908	0.185573	0.184117	0.210856	0.0838354	0.0731415
	182.2	0.181302	0.15856	0.187513	0.332369	0.444342	0.130032	0.2052	0.163416	0.133774	0.969846	0.184307	0.174057	0.212605	0.0843599	0.0729452
	182.4	0.17912	0.156191	0.19526	0.332799	0.444879	0.137313	0.206572	0.170566	0.133683	0.970516	0.184072	0.181094	0.217327	0.0846437	0.0728397
	182.6	0.178015	0.155668	0.188911	0.332792	0.445669	0.126238	0.20373	0.161277	0.134066	0.970346	0.192616	0.182947	0.212759	0.0847627	0.0725352
	182.8	0.183039	0.162928	0.192075	0.333169	0.446255	0.12673	0.200729	0.159815	0.133539	0.970322	0.189186	0.17871	0.21489	0.0848509	0.0722291
	183	0.184508	0.163791	0.186263	0.333275	0.446167	0.135491	0.208917	0.163927	0.133283	0.970735	0.188982	0.17739	0.211675	0.0850507	0.0724572
	183.2	0.178594	0.155636	0.19089	0.333253	0.446118	0.127887	0.206496	0.170735	0.133257	0.971619	0.191042	0.17886	0.213302	0.08488	0.0723479
	183.4	0.183612	0.157415	0.194987	0.333216	0.445776	0.125476	0.204501	0.154999	0.133302	0.971414	0.187177	0.181898	0.20974	0.0846275	0.0715458
	183.6	0.177357	0.165371	0.193268	0.333523	0.446071	0.136305	0.207813	0.167676	0.133049	0.971563	0.186224	0.177239	0.213362	0.0840251	0.0714714
	183.8	0.176734	0.16322	0.193465	0.333229	0.445739	0.132776	0.198744	0.175593	0.133223	0.97203	0.184726	0.18449	0.214572	0.0836093	0.0714744
	184	0.184139	0.160304	0.193693	0.332892	0.445324	0.122851	0.200522	0.162633	0.132862	0.972395	0.186471	0.177745	0.212398	0.083725	0.0709339
	184.2	0.182315	0.160828	0.194189	0.33346	0.445496	0.132237	0.211301	0.163375	0.133261	0.972499	0.189567	0.177335	0.21321	0.0834851	0.0711995
	184.4	0.18464	0.164048	0.19518	0.333498	0.444986	0.133593	0.204607	0.174338	0.133363	0.972759	0.189906	0.184417	0.212781	0.0834341	0.0712194
	184.6	0.184261	0.156787	0.194467	0.334142	0.445342	0.126799	0.202844	0.162215	0.13342	0.972342	0.185912	0.186577	0.21493	0.0832303	0.0713664
	184.8	0.186172	0.1558	0.188819	0.334327	0.445676	0.1348	0.211067	0.161981	0.132861	0.973134	0.189419	0.176212	0.215766	0.0833012	0.0712459
	185	0.184772	0.158189	0.192412	0.334436	0.445898	0.133729	0.206704	0.167041	0.133346	0.973879	0.188417	0.182162	0.216145	0.0834319	0.0716071
	185.2	0.180499	0.160967	0.191107	0.334705	0.445381	0.123504	0.203767	0.168505	0.133567	0.973944	0.190787	0.181255	0.215874	0.0830406	0.0717636
	185.4	0.185795	0.162908	0.190061	0.33533	0.445219	0.134679	0.205473	0.162546	0.132965	0.974761	0.187291	0.172154	0.214602	0.0832046	0.0723672
	185.6	0.18217	0.159716	0.189805	0.335134	0.44543	0.134008	0.209683	0.171496	0.133021	0.975068	0.195009	0.18497	0.214435	0.0831603	0.0726102
	185.8	0.181374	0.15479	0.191282	0.335001	0.445624	0.122693	0.205562	0.160734	0.133564	0.975045	0.185137	0.181275	0.215139	0.0833238	0.0727346
	186	0.182922	0.165003	0.193064	0.335219	0.446202	0.133264	0.211103	0.163067	0.134001	0.975062	0.186875	0.178069	0.218113	0.0837224	0.07264
	186.2	0.180818	0.16475	0.192388	0.336089	0.44644	0.139676	0.205224	0.17226	0.134265	0.975718	0.187507	0.182808	0.218852	0.0834776	0.0727718
	186.4	0.182855	0.160225	0.194824	0.33613	0.446481	0.124216	0.200988	0.166947	0.134652	0.975644	0.189173	0.184265	0.212632	0.0837394	0.0729019
	186.6	0.184018	0.160653	0.196562	0.336037	0.446461	0.129835	0.208281	0.162686	0.134895	0.975186	0.189759	0.178965	0.217408	0.0842256	0.0727278
	186.8	0.181691	0.166158	0.195679	0.33628	0.446898	0.136469	0.20881	0.171377	0.134968	0.975992	0.192024	0.185929	0.216585	0.084138	0.0727539
	187	0.184032	0.160885	0.19017	0.336175	0.446596	0.132558	0.197288	0.173924	0.135715	0.976428	0.18849	0.186034	0.213358	0.0844144	0.0730325
	187.2	0.185771	0.160727	0.188927	0.336225	0.446895	0.128781	0.212727	0.161922	0.13542	0.976725	0.185388	0.174698	0.217773	0.0841309	0.0723513
	187.4	0.187607	0.163249	0.192016	0.336523	0.447372	0.14225	0.212755	0.163894	0.135576	0.977157	0.193628	0.186222	0.219482	0.0839325	0.0724973
	187.6	0.176336	0.163602	0.193325	0.336119	0.44796	0.130014	0.203684	0.168573	0.135753	0.977836	0.18875	0.179875	0.216659	0.084059	0.0726152
	187.8	0.183062	0.162623	0.191736	0.336273	0.448146	0.131951	0.20534	0.165898	0.136088	0.978042	0.18608	0.180483	0.215244	0.0836915	0.0725007
	188	0.182569	0.162947	0.195152	0.336483	0.448533	0.139555	0.21026	0.175438	0.136179	0.979063	0.192014	0.183836	0.217047	0.0836817	0.0725064
	188.2	0.185064	0.163145	0.192248	0.337084	0.448451	0.127925	0.205009	0.167959	0.136325	0.979414	0.186461	0.184995	0.218079	0.0832777	0.0729379
	188.4	0.186806	0.161591	0.195665	0.337102	0.448808	0.126359	0.203893	0.166769	0.136473	0.979081	0.188091	0.182069	0.21493	0.0834286	0.0727838
	188.6	0.182495	0.160006	0.196544	0.337536	0.449339	0.143953	0.208283	0.171011	0.136048	0.97941	0.190657	0.177607	0.218894	0.0835159	0.0732073
	188.8	0.179558	0.157995	0.19155	0.33747	0.449652	0.134906	0.200989	0.175292	0.136202	0.980677	0.191649	0.181159	0.218802	0.083233	0.0732009
	189	0.185024	0.154001	0.197684	0.337678	0.449226	0.124247	0.207784	0.161793	0.136382	0.981126	0.188988	0.181279	0.218008	0.0830369	0.073101
	189.2	0.185482	0.167999	0.200612	0.337777	0.449385	0.143628	0.210151	0.170529	0.13638	0.981026	0.190013	0.180552	0.216859	0.0829709	0.0736166
	189.4	0.183765	0.159466	0.192671	0.337795	0.449781	0.1309	0.206992	0.173639	0.136638	0.981565	0.192579	0.188412	0.218136	0.0838257	0.0743123
	189.6	0.182952	0.156177	0.196864	0.337903	0.450227	0.126423	0.206292	0.167687	0.137168	0.981367	0.191994	0.186335	0.215903	0.0842002	0.0743208
	189.8	0.188738	0.158751	0.187906	0.337981	0.451051	0.135775	0.217116	0.166438	0.137222	0.981537	0.19006	0.176526	0.218471	0.0843267	0.0742218
	190	0.185799	0.167015	0.194635	0.338222	0.451465	0.138083	0.210041	0.176025	0.137842	0.981994	0.196371	0.184545	0.223175	0.0845419	0.0745919
	190.2	0.178716	0.154734	0.196003	0.337973	0.451577	0.130086	0.207169	0.168767	0.138127	0.982165	0.187044	0.182471	0.219861	0.084853	0.0751501
	190.4	0.18648	0.15822	0.193744	0.33747	0.451552	0.138147	0.21493	0.165382	0.138372	0.982153	0.190694	0.177189	0.2186	0.0852954	0.0752148
	190.6	0.185728	0.160793	0.194874	0.337115	0.451673	0.138941	0.210878	0.168442	0.138936	0.982307	0.19083	0.182873	0.220965	0.0853675	0.0750615
	190.8	0.178867	0.166809	0.200222	0.337518	0.452161	0.126168	0.20757	0.167871	0.139586	0.982849	0.194199	0.183363	0.217019	0.0853526	0.0753322
	191	0.187403	0.166088	0.192424	0.337727	0.452431	0.133308	0.211129	0.170022	0.139829	0.98334	0.18877	0.181243	0.218661	0.0860604	0.0753868
	191.2	0.186607	0.15827	0.196909	0.338148	0.452909	0.138269	0.205064	0.172057	0.139804	0.984326	0.194522	0.187124	0.219462	0.0863229	0.0754445
	191.4	0.181028	0.162839	0.198212	0.338467	0.452873	0.127535	0.207273	0.167702	0.140401	0.984776	0.198856	0.186487	0.218988	0.0867924	0.0757367
	191.6	0.184369	0.167421	0.200467	0.338389	0.452995	0.136479	0.213958	0.173371	0.140416	0.984651	0.19407	0.178828	0.219229	0.0865814	0.0755088
	191.8	0.184868	0.170854	0.198158	0.339034	0.453443	0.143986	0.210145	0.179844	0.139999	0.984967	0.191582	0.181069	0.220992	0.0861011	0.0751556
	192	0.183381	0.159911	0.19704	0.339195	0.453508	0.131964	0.205115	0.169997	0.139433	0.98619	0.189524	0.185433	0.215634	0.0860813	0.0752047
	192.2	0.190357	0.165431	0.19276	0.339666	0.453393	0.129469	0.214592	0.166341	0.138924	0.985606	0.189466	0.179961	0.219502	0.0864391	0.0747163
	192.4	0.187581	0.167787	0.202621	0.339999	0.454165	0.146581	0.207661	0.175359	0.138438	0.985684	0.194854	0.183266	0.217911	0.0868039	0.074472
	192.6	0.184003	0.1619	0.198047	0.340175	0.454043	0.135218	0.204815	0.17943	0.137998	0.986661	0.190443	0.185839	0.218203	0.0866932	0.0746746
	192.8	0.186283	0.165721	0.20078	0.340442	0.454012	0.134467	0.210212	0.164082	0.137695	0.986807	0.191515	0.179319	0.219074	0.0865961	0.0743287
	193	0.183425	0.163486	0.195637	0.340637	0.454224	0.142341	0.216673	0.169425	0.136877	0.986755	0.195271	0.182057	0.225806	0.0867605	0.0740854
	193.2	0.181743	0.16322	0.19664	0.340648	0.454708	0.130394	0.206536	0.174418	0.137102	0.986725	0.19625	0.188668	0.220004	0.0870864	0.0747439
	193.4	0.18566	0.16125	0.194623	0.34057	0.454704	0.132153	0.212224	0.175742	0.136958	0.986172	0.19329	0.187015	0.221925	0.0872027	0.0747486
	193.6	0.18999	0.163212	0.199125	0.340714	0.454599	0.143524	0.215947	0.176078	0.136549	0.985926	0.197538	0.183181	0.219032	0.0872149	0.0750791
	193.8	0.18249	0.159859	0.199366	0.340486	0.454806	0.133983	0.207722	0.173372	0.136635	0.986409	0.192673	0.1872	0.220307	0.087329	0.0749439
	194	0.1874	0.167359	0.195654	0.340474	0.454187	0.13216	0.211556	0.162778	0.137271	0.98655	0.192682	0.180643	0.218223	0.0875107	0.074917
	194.2	0.186774	0.168736	0.196499	0.3404	0.454059	0.142254	0.214402	0.171667	0.137643	0.986509	0.192113	0.180791	0.222199	0.0873722	0.0743439
	194.4	0.189042	0.164999	0.201489	0.340746	0.453844	0.137425	0.211988	0.178128	0.138363	0.986713	0.196444	0.193914	0.218866	0.0872242	0.0748088
	194.6	0.185757	0.158725	0.200193	0.340938	0.4534	0.128916	0.215028	0.16476	0.139146	0.98689	0.197673	0.186585	0.22511	0.0872662	0.0748202
	194.8	0.187767	0.163317	0.197583	0.341487	0.453276	0.141298	0.218928	0.166713	0.13966	0.987367	0.195371	0.186495	0.223965	0.0876971	0.0747188
	195	0.188592	0.160047	0.202144	0.341784	0.453209	0.135867	0.208155	0.179911	0.140024	0.988641	0.19181	0.186189	0.221692	0.0881043	0.0748617
	195.2	0.190196	0.158915	0.19811	0.341825	0.452797	0.13049	0.21059	0.169101	0.140808	0.988678	0.195559	0.192174	0.220773	0.0881285	0.0752164
	195.4	0.186407	0.165865	0.195844	0.341865	0.452936	0.139135	0.217184	0.16576	0.140704	0.988282	0.191604	0.178183	0.222306	0.0881291	0.0751738
	195.6	0.191516	0.163004	0.198294	0.341794	0.453375	0.139642	0.209983	0.176334	0.140785	0.988603	0.195223	0.187779	0.221829	0.087618	0.0751303
	195.8	0.192497	0.166779	0.19342	0.341865	0.45384	0.130559	0.208585	0.16874	0.140949	0.989677	0.191043	0.188103	0.218086	0.0880821	0.0755324
	196	0.185273	0.165103	0.199636	0.342025	0.45366	0.138741	0.213959	0.170046	0.140897	0.98992	0.192905	0.182979	0.220582	0.088171	0.0760371
	196.2	0.191371	0.16393	0.199239	0.342379	0.454167	0.139228	0.214852	0.175963	0.140494	0.989871	0.19238	0.187724	0.224829	0.0878651	0.0759941
	196.4	0.187691	0.169716	0.195019	0.342553	0.454622	0.131395	0.213438	0.174379	0.139715	0.990352	0.199379	0.187513	0.213561	0.0879	0.0762134
	196.6	0.189996	0.166417	0.19756	0.342063	0.454987	0.133941	0.216895	0.173295	0.139231	0.990983	0.190694	0.178182	0.22226	0.0877889	0.0763344
	196.8	0.189367	0.163854	0.198069	0.341814	0.455546	0.13852	0.216227	0.182135	0.138696	0.99088	0.191729	0.191825	0.222899	0.0877923	0.0761427
	197	0.185866	0.161901	0.195838	0.341556	0.456459	0.136656	0.21451	0.171263	0.138764	0.991579	0.190611	0.189526	0.219493	0.0875182	0.0766384
	197.2	0.187196	0.168419	0.202337	0.341574	0.456373	0.135786	0.216903	0.172253	0.138543	0.991718	0.196473	0.183625	0.225243	0.0870928	0.0768656
	197.4	0.185338	0.166422	0.200978	0.34218	0.456517	0.144944	0.217133	0.178108	0.138269	0.991673	0.191707	0.18182	0.220678	0.0867597	0.0770973
	197.6	0.187328	0.164026	0.20124	0.342269	0.457	0.132822	0.208925	0.175444	0.138443	0.992588	0.191485	0.18596	0.224355	0.0870561	0.0777005
	197.8	0.187767	0.163721	0.197898	0.342374	0.457043	0.131882	0.220215	0.170488	0.139048	0.993422	0.194301	0.182523	0.221496	0.0873127	0.0774652
	198	0.190719	0.169435	0.201476	0.342704	0.456726	0.141137	0.223351	0.175788	0.139358	0.993574	0.196053	0.187529	0.225063	0.0872204	0.0775609
	198.2	0.189255	0.162913	0.198792	0.343257	0.456953	0.134748	0.206315	0.173508	0.139497	0.99407	0.191534	0.188305	0.222922	0.086805	0.0777759
	198.4	0.189668	0.155649	0.201457	0.343494	0.457094	0.136289	0.218161	0.173064	0.140137	0.994268	0.190009	0.181244	0.218576	0.0868398	0.0785824
	198.6	0.189709	0.165915	0.198681	0.343708	0.457148	0.144308	0.223984	0.172994	0.140227	0.994121	0.196053	0.18794	0.227983	0.0868166	0.077881
	198.8	0.1883	0.166154	0.200807	0.344119	0.457543	0.135935	0.218558	0.174518	0.140462	0.995072	0.200938	0.192903	0.225344	0.0866742	0.0777715
	199	0.189927	0.169414	0.199737	0.344467	0.457337	0.136265	0.213333	0.175613	0.140694	0.995869	0.193721	0.184608	0.226701	0.0862984	0.0782974
	199.2	0.188671	0.164501	0.198791	0.34453	0.457362	0.143019	0.215327	0.176205	0.140431	0.995599	0.194941	0.184309	0.226259	0.086137	0.0781668
	199.41	0.189421	0.161852	0.198274	0.345062	0.457619	0.128847	0.207671	0.173393	0.140234	0.996005	0.196886	0.190379	0.219637	0.0861461	0.077948
	199.6	0.18365	0.167715	0.201834	0.345452	0.457458	0.128853	0.216634	0.169765	0.140904	0.996696	0.200125	0.188881	0.229641	0.0860783	0.0785105
	199.8	0.190995	0.170979	0.203917	0.345846	0.457369	0.146555	0.218814	0.175684	0.140574	0.997299	0.202355	0.184074	0.222968	0.0864903	0.0784321
	200	0.186782	0.164479	0.199342	0.346378	0.457647	0.140032	0.214142	0.177806	0.140086	0.997607	0.194832	0.196006	0.223193	0.0860232	0.0780744
	200.2	0.18969	0.161282	0.200914	0.34619	0.458365	0.130612	0.214317	0.167295	0.13947	0.998078	0.195636	0.190338	0.219774	0.0859993	0.0782278
	200.4	0.187586	0.171039	0.198431	0.345783	0.458509	0.145908	0.222438	0.176721	0.139632	0.997747	0.196101	0.187092	0.223951	0.0868087	0.0777791
	200.6	0.192708	0.16878	0.201755	0.345696	0.459237	0.145157	0.217025	0.182246	0.139555	0.99803	0.196073	0.194016	0.226373	0.0872229	0.0774913
	200.8	0.19023	0.167907	0.197476	0.345933	0.459372	0.132665	0.210632	0.174074	0.139994	0.998619	0.192175	0.191216	0.224642	0.0869491	0.0774492
	201	0.189612	0.165295	0.196997	0.346541	0.459696	0.143935	0.221366	0.167451	0.140168	0.998908	0.199219	0.181322	0.225846	0.0871379	0.0774351
	201.2	0.190589	0.170129	0.202717	0.347006	0.459892	0.139672	0.223148	0.179623	0.139745	0.999109	0.198517	0.193406	0.223429	0.0872818	0.0768492
	201.4	0.191788	0.170026	0.203622	0.347114	0.460549	0.133063	0.212597	0.180349	0.140186	0.999223	0.1929	0.190023	0.224837	0.0879619	0.0770413
	201.6	0.188693	0.167119	0.200942	0.346781	0.460273	0.141316	0.221509	0.17575	0.140622	0.999798	0.195445	0.182601	0.229238	0.088637	0.0770192
	201.8	0.187279	0.16208	0.200224	0.346978	0.459556	0.153078	0.22691	0.181236	0.140693	0.999642	0.197909	0.191214	0.224125	0.0889543	0.0770392
	202	0.189686	0.170135	0.205842	0.347005	0.460043	0.135953	0.218254	0.176654	0.141095	0.999824	0.194621	0.192899	0.221841	0.0888347	0.0772284
	202.2	0.194251	0.175087	0.203958	0.346548	0.460487	0.143902	0.218313	0.176555	0.141363	0.999432	0.196139	0.185818	0.222496	0.0889492	0.0779691
	202.4	0.185456	0.162157	0.202948	0.346312	0.460844	0.149915	0.217219	0.18114	0.141893	0.999199	0.197618	0.193667	0.225208	0.0892731	0.0780182
	202.6	0.188259	0.161332	0.201743	0.346466	0.461318	0.139034	0.214368	0.174107	0.142226	0.999598	0.196639	0.189263	0.228265	0.0889217	0.078066
	202.8	0.189583	0.172864	0.202527	0.346504	0.461146	0.139875	0.218753	0.176196	0.142726	1.00093	0.198977	0.187489	0.225407	0.088425	0.0790279
	203	0.189664	0.171428	0.197989	0.347118	0.461005	0.149879	0.222088	0.18389	0.14268	1.00109	0.197095	0.192022	0.226201	0.0887588	0.079423
	203.2	0.190796	0.157435	0.202151	0.3477	0.461365	0.13289	0.217346	0.176554	0.142923	1.00127	0.198315	0.194333	0.224475	0.0889279	0.0798436
	203.4	0.196018	0.167296	0.201587	0.348113	0.46117	0.135087	0.223925	0.170417	0.143456	1.0018	0.198429	0.188923	0.222506	0.0892732	0.0803603
	203.6	0.192145	0.171854	0.201539	0.348364	0.461594	0.151235	0.232267	0.175773	0.143656	1.00187	0.201251	0.192502	0.229409	0.0892518	0.0809733
	203.8	0.192235	0.166322	0.201187	0.348962	0.461972	0.135125	0.216984	0.18523	0.143557	1.0028	0.198371	0.187342	0.227491	0.0893428	0.0805403
	204	0.188043	0.163017	0.203273	0.348974	0.462559	0.138119	0.221553	0.174512	0.143826	1.00347	0.197785	0.186798	0.227134	0.0896012	0.0811847
	204.2	0.195257	0.168979	0.203586	0.348889	0.463044	0.146151	0.226085	0.179339	0.144023	1.00306	0.194854	0.184203	0.227235	0.0902176	0.0810912
	204.4	0.19475	0.171596	0.204267	0.349466	0.463122	0.144577	0.22136	0.1793	0.144337	1.00327	0.197595	0.19218	0.225932	0.0898966	0.0805263
	204.6	0.188049	0.174647	0.202593	0.349359	0.463324	0.143491	0.217789	0.174854	0.144069	1.00393	0.200802	0.19614	0.224483	0.0897983	0.0805614
	204.8	0.189609	0.170464	0.203731	0.349536	0.463302	0.142747	0.2256	0.179389	0.143965	1.00471	0.197284	0.187469	0.227882	0.0896516	0.0800618
	205	0.189035	0.166226	0.206676	0.350062	0.463433	0.138087	0.216384	0.180364	0.143579	1.00471	0.20085	0.194095	0.229562	0.0902173	0.0791355
	205.2	0.19307	0.168917	0.201359	0.349876	0.463583	0.139275	0.219817	0.174129	0.14344	1.00517	0.198354	0.190861	0.229593	0.0905387	0.0790396
	205.4	0.190612	0.174512	0.204357	0.349724	0.463309	0.149192	0.221882	0.178496	0.143395	1.00533	0.199332	0.187426	0.227149	0.0909483	0.0789264
	205.6	0.19063	0.169954	0.200294	0.350121	0.462996	0.1489	0.21708	0.186348	0.143149	1.00514	0.195319	0.191416	0.230425	0.0909415	0.0788408
	205.8	0.189645	0.164039	0.201265	0.350256	0.462928	0.136202	0.214975	0.170375	0.143312	1.00541	0.198219	0.19285	0.228782	0.0909195	0.0789681
	206	0.196494	0.169606	0.20321	0.349754	0.463622	0.145812	0.225962	0.174102	0.143797	1.00561	0.19618	0.184847	0.230656	0.091254	0.0788892
	206.2	0.188202	0.169164	0.202273	0.349402	0.462964	0.147032	0.223891	0.187112	0.143901	1.00473	0.207607	0.19681	0.22383	0.0914684	0.0787413
	206.4	0.193448	0.167051	0.205323	0.349224	0.463052	0.140121	0.211361	0.179019	0.143896	1.00554	0.200182	0.19436	0.223982	0.0911181	0.0784274
	206.6	0.191477	0.167771	0.202981	0.34943	0.46284	0.144132	0.226957	0.176339	0.144045	1.00652	0.197327	0.186667	0.229852	0.0908601	0.0788234
	206.8	0.187896	0.170384	0.205111	0.349659	0.462557	0.149095	0.223339	0.181439	0.144176	1.00712	0.198954	0.192582	0.232721	0.0908797	0.0793326
	207	0.196005	0.169619	0.209361	0.350042	0.462874	0.139538	0.218542	0.18444	0.144094	1.00728	0.196564	0.189447	0.224756	0.0913434	0.0795944
	207.2	0.195984	0.172702	0.202609	0.349828	0.462967	0.145507	0.223085	0.179	0.144581	1.00728	0.200734	0.189445	0.230106	0.0915716	0.0800883
	207.4	0.194986	0.169649	0.201427	0.349766	0.463168	0.148178	0.223997	0.187299	0.144633	1.00715	0.201056	0.196018	0.227407	0.0920388	0.0797732
	207.6	0.191609	0.164507	0.205207	0.350267	0.463659	0.134776	0.219942	0.170916	0.144148	1.00721	0.200863	0.195919	0.226709	0.0920284	0.0798196
	207.8	0.194844	0.177918	0.201912	0.350505	0.463563	0.138223	0.222546	0.180281	0.144023	1.00835	0.207989	0.188329	0.2283	0.0923066	0.07957
	208	0.196174	0.172395	0.205684	0.350223	0.463356	0.149533	0.225051	0.182224	0.143709	1.0084	0.199182	0.197005	0.231775	0.0924787	0.0799096
	208.2	0.190502	0.165041	0.201598	0.350522	0.463752	0.13895	0.217262	0.183825	0.143736	1.00807	0.201111	0.198507	0.227383	0.0921409	0.0797784
	208.4	0.189675	0.171791	0.210145	0.350692	0.464144	0.142057	0.228694	0.173811	0.144052	1.00883	0.199384	0.190475	0.231374	0.091651	0.0801931
	208.6	0.191316	0.171433	0.204077	0.350546	0.464114	0.150624	0.228087	0.180541	0.143928	1.00952	0.206072	0.193347	0.230116	0.0924562	0.0803839
	208.8	0.190815	0.169013	0.205934	0.351248	0.464481	0.143513	0.219247	0.187648	0.14419	1.01024	0.202981	0.198986	0.225963	0.093187	0.0798364
	209	0.19516	0.165546	0.204217	0.35168	0.464703	0.140175	0.21854	0.176517	0.144912	1.01057	0.19943	0.187099	0.230991	0.0931203	0.0805137
	209.2	0.19421	0.170261	0.208015	0.351396	0.464961	0.147526	0.228375	0.182438	0.145194	1.01064	0.204904	0.190796	0.230658	0.0932385	0.0814027
	209.4	0.194642	0.169617	0.206465	0.351863	0.46554	0.147859	0.221906	0.186097	0.145059	1.01051	0.20058	0.196514	0.229009	0.0932673	0.081329
	209.6	0.190985	0.171584	0.208416	0.352086	0.466134	0.137366	0.218114	0.177121	0.145327	1.01101	0.196289	0.191631	0.230858	0.093396	0.0817933
	209.8	0.19553	0.167521	0.200401	0.351894	0.465668	0.149736	0.227504	0.180123	0.145728	1.01177	0.203405	0.192067	0.23215	0.09359	0.0818417
	210	0.197303	0.170393	0.202619	0.35134	0.465692	0.148762	0.222507	0.182852	0.145801	1.01127	0.203143	0.198252	0.228694	0.0938631	0.0814484
	210.2	0.196254	0.174622	0.203965	0.351336	0.465517	0.144617	0.218349	0.178954	0.145799	1.01155	0.201135	0.191808	0.223986	0.0933999	0.0816052
	210.4	0.198436	0.175074	0.207712	0.351159	0.46614	0.149465	0.223626	0.18172	0.145716	1.01292	0.193257	0.191496	0.230833	0.0932551	0.0821353
	210.6	0.194941	0.169501	0.200026	0.351457	0.465986	0.155094	0.222808	0.190367	0.14562	1.01332	0.20307	0.196727	0.231566	0.0935654	0.0824584
	210.8	0.193881	0.168572	0.204769	0.351195	0.466154	0.1378	0.227541	0.174729	0.14609	1.01334	0.205286	0.19514	0.228705	0.0935969	0.0826116
	211	0.195435	0.175147	0.203738	0.351368	0.46651	0.148188	0.226398	0.185999	0.146244	1.01329	0.198198	0.18974	0.230591	0.0938456	0.0829516
	211.2	0.197669	0.1694	0.204858	0.351259	0.466623	0.149933	0.22072	0.19527	0.145951	1.01286	0.205145	0.199305	0.229461	0.0937218	0.0826287
	211.4	0.198582	0.171036	0.205901	0.351915	0.466995	0.135817	0.221681	0.18033	0.145715	1.01321	0.202659	0.19523	0.233835	0.0934239	0.0821831
	211.6	0.200876	0.16994	0.205602	0.352206	0.467055	0.144753	0.231194	0.175386	0.145704	1.01391	0.204652	0.19393	0.235024	0.0930235	0.0827077
	211.8	0.196573	0.171375	0.207632	0.352652	0.467018	0.152354	0.227441	0.188117	0.145911	1.01444	0.200219	0.195061	0.232332	0.0934167	0.0828326
	212	0.196511	0.168097	0.207485	0.353408	0.467456	0.140944	0.218914	0.188912	0.145812	1.01403	0.201484	0.196818	0.230389	0.0933521	0.082929
	212.2	0.192731	0.171029	0.203181	0.353776	0.468153	0.145802	0.225764	0.182186	0.146346	1.01438	0.198987	0.190945	0.227819	0.0934996	0.082819
	212.4	0.194042	0.170597	0.202488	0.354021	0.468237	0.153966	0.230249	0.184286	0.146695	1.01463	0.20364	0.194436	0.231145	0.0938232	0.0828486
	212.6	0.200138	0.173038	0.205701	0.354702	0.468191	0.138831	0.221399	0.184426	0.146504	1.01533	0.207968	0.196733	0.231624	0.0941049	0.0824593
	212.8	0.196903	0.176259	0.206585	0.354843	0.46828	0.149314	0.223035	0.182453	0.147311	1.01584	0.204243	0.191134	0.233189	0.0939717	0.0822134
	213	0.197765	0.171255	0.205433	0.354982	0.468489	0.156961	0.219579	0.188868	0.147555	1.01534	0.201444	0.196502	0.236469	0.0935841	0.0823462
	213.2	0.194964	0.164889	0.204217	0.355003	0.468863	0.144828	0.227599	0.182787	0.146747	1.01501	0.208207	0.197232	0.23106	0.0937547	0.0819937
	213.4	0.196457	0.176908	0.2052	0.355394	0.46934	0.141921	0.226853	0.177603	0.146744	1.01597	0.199648	0.187667	0.231229	0.0938254	0.0817338
	213.6	0.198446	0.179192	0.207649	0.354923	0.469177	0.151339	0.228507	0.192507	0.146896	1.01663	0.206037	0.190286	0.235543	0.0939496	0.0815369
	213.8	0.191146	0.165403	0.208315	0.355429	0.469217	0.145204	0.219252	0.185569	0.147156	1.01656	0.205505	0.198657	0.233968	0.0939194	0.0810513
	214	0.19694	0.174857	0.207924	0.355304	0.469846	0.145386	0.22652	0.176979	0.147442	1.01684	0.206219	0.189592	0.231405	0.0938592	0.0808761
	214.2	0.195719	0.176401	0.2094	0.355505	0.46991	0.153519	0.232121	0.184486	0.147487	1.0178	0.207303	0.193194	0.232977	0.0934191	0.0813548
	214.4	0.202304	0.173013	0.207993	0.355704	0.469832	0.14533	0.222884	0.185672	0.147767	1.01837	0.205239	0.196506	0.231404	0.0935146	0.0808895
	214.6	0.196768	0.172597	0.210643	0.355874	0.469687	0.145236	0.225096	0.181007	0.147978	1.01833	0.205121	0.193163	0.232671	0.093525	0.0804878
	214.8	0.198448	0.170408	0.210637	0.355838	0.469684	0.151738	0.230422	0.186265	0.148385	1.01863	0.202275	0.19332	0.238331	0.0936541	0.0805484
	215	0.191641	0.176889	0.205886	0.356129	0.470165	0.14627	0.225694	0.19217	0.148168	1.01887	0.204096	0.200131	0.233952	0.0935972	0.0808154
	215.2	0.200291	0.178515	0.210878	0.356377	0.470581	0.14617	0.219963	0.182808	0.147819	1.01927	0.203622	0.1936	0.232627	0.092992	0.0805678
	215.4	0.198347	0.177347	0.204969	0.356716	0.470855	0.150609	0.230761	0.190304	0.148526	1.02023	0.21009	0.192069	0.233642	0.093213	0.0811115
	215.6	0.198452	0.170757	0.206261	0.356944	0.471553	0.150967	0.229956	0.183682	0.148747	1.02016	0.203525	0.19744	0.236573	0.093834	0.081505
	215.8	0.193037	0.17757	0.205634	0.357476	0.471671	0.143605	0.227955	0.186728	0.148594	1.0198	0.200842	0.194368	0.238365	0.0943323	0.0813174
	216	0.198694	0.177557	0.206275	0.357533	0.47226	0.152474	0.227777	0.190593	0.148529	1.01935	0.202797	0.194565	0.239934	0.0941636	0.0818537
	216.2	0.194792	0.172449	0.20774	0.357132	0.472118	0.149748	0.227471	0.188129	0.148872	1.01972	0.20838	0.196592	0.232167	0.0944243	0.0817793
	216.4	0.194895	0.16819	0.208615	0.357338	0.471837	0.140645	0.226717	0.175179	0.148791	1.01942	0.208371	0.194931	0.235284	0.0940761	0.0822906
	216.6	0.199996	0.176843	0.208938	0.357734	0.471924	0.150885	0.233597	0.182685	0.148929	1.02	0.209948	0.186824	0.234409	0.0937965	0.0823797
	216.8	0.197336	0.175954	0.207794	0.35756	0.471906	0.155073	0.224789	0.19327	0.149226	1.01951	0.203655	0.198566	0.235387	0.0938067	0.0825032
	217	0.195518	0.170938	0.204225	0.357658	0.472054	0.139922	0.224095	0.186181	0.148982	1.019	0.204924	0.196496	0.230488	0.0939192	0.08279
	217.2	0.201124	0.174867	0.208416	0.357622	0.472232	0.152462	0.237087	0.1813	0.148775	1.01989	0.205451	0.193296	0.234959	0.0937546	0.0826536
	217.4	0.196041	0.179012	0.210085	0.357567	0.472231	0.15703	0.230678	0.187485	0.14923	1.02073	0.205574	0.198686	0.238417	0.0938278	0.0826048
	217.6	0.195861	0.173378	0.208571	0.357446	0.472537	0.149811	0.226489	0.189679	0.14932	1.02008	0.206012	0.204298	0.231871	0.0939528	0.0825769
	217.8	0.199442	0.169217	0.206386	0.357852	0.473046	0.149806	0.23205	0.181391	0.150002	1.02055	0.210497	0.192927	0.232125	0.0937034	0.0827218
	218	0.197279	0.177576	0.211566	0.35756	0.472901	0.156771	0.231774	0.190372	0.149952	1.02123	0.206464	0.199843	0.235396	0.0938281	0.082828
	218.2	0.201327	0.17955	0.210428	0.357779	0.472417	0.148196	0.224155	0.189551	0.150059	1.02148	0.203392	0.20191	0.234584	0.0938246	0.0825174
	218.4	0.199876	0.181326	0.209733	0.357681	0.472453	0.147818	0.231672	0.188476	0.150298	1.02164	0.205252	0.196863	0.236013	0.093987	0.0825769
	218.6	0.198043	0.178136	0.204233	0.35747	0.472333	0.162094	0.231131	0.19421	0.150408	1.02193	0.20859	0.199756	0.239423	0.0941958	0.0827261
	218.8	0.198729	0.168334	0.20835	0.357537	0.472234	0.152518	0.22464	0.185292	0.150137	1.02193	0.21502	0.201546	0.234293	0.0943579	0.0831036
	219	0.200744	0.179677	0.209705	0.358029	0.4728	0.149561	0.234699	0.182672	0.150062	1.02212	0.204979	0.195599	0.235504	0.0941959	0.0835997
	219.2	0.201169	0.175272	0.209073	0.358503	0.473009	0.158464	0.231829	0.195336	0.150017	1.02288	0.204944	0.201418	0.236554	0.0938303	0.0841007
	219.4	0.200913	0.175937	0.206235	0.358289	0.473025	0.155602	0.226496	0.194578	0.150262	1.02312	0.202505	0.199111	0.23434	0.0944789	0.0849437
	219.6	0.197966	0.167083	0.208858	0.358429	0.473783	0.14065	0.231297	0.181013	0.149801	1.02258	0.203876	0.199722	0.235431	0.094429	0.0849249
	219.8	0.199685	0.181292	0.212738	0.358518	0.473561	0.161398	0.233524	0.187389	0.150105	1.02305	0.211197	0.197547	0.240238	0.0940453	0.0854261
	220	0.196692	0.178596	0.214815	0.358437	0.473982	0.149828	0.228046	0.192142	0.150349	1.02332	0.209078	0.202336	0.234539	0.0940944	0.0860726
	220.2	0.202878	0.179161	0.211765	0.358769	0.473811	0.141824	0.226486	0.183156	0.150519	1.02356	0.207337	0.196698	0.232995	0.094194	0.0857564
	220.4	0.204269	0.175752	0.210171	0.358925	0.474067	0.153936	0.236063	0.190435	0.150908	1.02383	0.205485	0.19416	0.238136	0.0936733	0.0863884
	220.6	0.201239	0.174796	0.210662	0.359092	0.474119	0.152952	0.229091	0.187866	0.151503	1.02367	0.209379	0.20419	0.237135	0.0940649	0.0863703
	220.8	0.198806	0.182198	0.212335	0.359165	0.474504	0.147166	0.226926	0.18997	0.151429	1.02343	0.20782	0.199017	0.234946	0.0943546	0.0859089
	221	0.203151	0.181394	0.209551	0.359484	0.474654	0.161111	0.23412	0.188902	0.151282	1.02443	0.20125	0.194086	0.236642	0.0946987	0.0860233
	221.2	0.201531	0.172938	0.217075	0.359561	0.474579	0.154314	0.231535	0.192355	0.151498	1.02572	0.208163	0.206409	0.239923	0.0953551	0.085106
	221.4	0.196739	0.169209	0.214511	0.359598	0.475054	0.143741	0.227664	0.184243	0.151353	1.02514	0.20644	0.202581	0.237262	0.0960953	0.0847311
	221.6	0.203239	0.182643	0.207821	0.359517	0.475788	0.152823	0.238483	0.191799	0.151351	1.02539	0.210145	0.196237	0.238482	0.0963869	0.0848363
	221.8	0.19663	0.176341	0.211094	0.359697	0.475721	0.160081	0.231179	0.195785	0.151414	1.02648	0.207585	0.202272	0.237128	0.0966643	0.0842651
	222	0.201612	0.169145	0.213678	0.359887	0.475983	0.145108	0.228829	0.184653	0.151255	1.02673	0.210643	0.203056	0.237586	0.0972394	0.0835263
	222.2	0.202155	0.177402	0.210384	0.360029	0.476207	0.152554	0.232306	0.18125	0.15145	1.02725	0.213697	0.195802	0.236839	0.0974267	0.0829553
	222.4	0.202641	0.180466	0.205891	0.360234	0.476473	0.1632	0.235892	0.194996	0.151371	1.02764	0.211461	0.201664	0.23816	0.0975657	0.082857
	222.6	0.20376	0.177276	0.214621	0.360937	0.47675	0.147346	0.22766	0.187414	0.151053	1.02785	0.207562	0.200181	0.238278	0.0977485	0.0829958
	222.8	0.202777	0.173936	0.210343	0.361552	0.47719	0.151141	0.234586	0.18521	0.150549	1.0279	0.206929	0.195421	0.234415	0.0974724	0.0831828
	223	0.201316	0.179159	0.21275	0.361777	0.477771	0.160275	0.234727	0.191805	0.150594	1.02894	0.215626	0.200066	0.24144	0.0976032	0.0837107
	223.2	0.202495	0.178031	0.207355	0.361887	0.47769	0.143289	0.229667	0.193121	0.150064	1.02936	0.207605	0.206589	0.236203	0.0977982	0.0838198
	223.4	0.204354	0.180449	0.206896	0.361942	0.477492	0.158086	0.227961	0.189499	0.149866	1.02933	0.207936	0.198261	0.23784	0.0978686	0.0837954
	223.6	0.200243	0.175153	0.208557	0.362353	0.477909	0.160109	0.238348	0.193124	0.150059	1.02966	0.209078	0.206752	0.243199	0.0970671	0.083851
	223.8	0.201357	0.173344	0.210236	0.362393	0.477801	0.146934	0.235967	0.189217	0.150267	1.0295	0.210502	0.202415	0.23371	0.0968616	0.0841486
	224	0.202947	0.185622	0.207828	0.362697	0.477773	0.153474	0.233837	0.187892	0.150581	1.02963	0.209381	0.202836	0.238427	0.0968414	0.0842251
	224.2	0.201115	0.176957	0.209141	0.363064	0.477671	0.158584	0.235608	0.193878	0.150649	1.02985	0.2118	0.198435	0.240462	0.0966464	0.0841485
	224.4	0.197362	0.175352	0.212963	0.363387	0.477748	0.151858	0.230426	0.195359	0.151271	1.02998	0.210565	0.201373	0.237046	0.0963274	0.0849101
	224.6	0.202999	0.177323	0.211018	0.363547	0.477863	0.149443	0.232735	0.18175	0.151387	1.02915	0.213722	0.198156	0.238536	0.0964809	0.085
	224.8	0.200867	0.181013	0.213393	0.363793	0.477987	0.161103	0.232495	0.19446	0.15149	1.02966	0.213541	0.195385	0.241563	0.0964185	0.0850038
	225	0.197613	0.176237	0.20932	0.364135	0.477783	0.153912	0.233975	0.200423	0.15183	1.03059	0.210405	0.202659	0.24115	0.0963608	0.0857217
	225.2	0.20044	0.172914	0.21565	0.364065	0.477557	0.147398	0.230734	0.187327	0.152207	1.03056	0.20457	0.199944	0.237102	0.0964205	0.085836
	225.4	0.204405	0.175034	0.208785	0.363991	0.477975	0.160962	0.244134	0.185575	0.152106	1.03033	0.208227	0.199978	0.244306	0.0956612	0.0862998
	225.6	0.203109	0.179215	0.219951	0.363872	0.478222	0.158297	0.233216	0.196311	0.15232	1.03117	0.21213	0.204985	0.236081	0.0955346	0.0866915
	225.8	0.202349	0.176199	0.212757	0.364499	0.478196	0.152655	0.225857	0.194483	0.152291	1.03158	0.208095	0.197987	0.23823	0.0955784	0.0860551
	226	0.201701	0.174999	0.2126	0.364688	0.478501	0.157876	0.238509	0.191016	0.152708	1.03201	0.208977	0.201964	0.241737	0.0954525	0.0859795
	226.2	0.198799	0.178939	0.211956	0.364855	0.478241	0.155288	0.231581	0.192024	0.152964	1.03273	0.21045	0.203891	0.239839	0.0954491	0.0861173
	226.4	0.200196	0.181003	0.219074	0.365292	0.478441	0.147652	0.232596	0.188318	0.152364	1.0328	0.210447	0.199292	0.236384	0.0957804	0.0860578
	226.6	0.20414	0.178927	0.210121	0.365175	0.479106	0.161014	0.232236	0.190807	0.152186	1.03253	0.212902	0.196797	0.238594	0.0958883	0.0868294
	226.8	0.202502	0.17469	0.212751	0.364786	0.479147	0.163256	0.235782	0.19532	0.151883	1.03287	0.212333	0.206156	0.241556	0.0963332	0.0866788
	227	0.203607	0.178753	0.214456	0.364734	0.479212	0.145966	0.231758	0.186502	0.151863	1.03349	0.211583	0.204139	0.242632	0.096875	0.0868989
	227.2	0.204735	0.183634	0.214973	0.365061	0.479094	0.158517	0.235823	0.18738	0.151654	1.03323	0.210626	0.197307	0.240707	0.0965986	0.0868293
	227.4	0.200834	0.183066	0.212534	0.364949	0.479357	0.161509	0.235464	0.200604	0.15199	1.03396	0.211172	0.199383	0.240897	0.096616	0.0868625
	227.6	0.201541	0.173985	0.214654	0.364452	0.479654	0.156157	0.239461	0.189807	0.152071	1.034	0.208923	0.205227	0.240766	0.0969527	0.0868593
	227.8	0.206511	0.180776	0.213227	0.36449	0.48019	0.148055	0.236807	0.185708	0.151883	1.03386	0.210011	0.200515	0.243163	0.0974369	0.0865457
	228	0.206055	0.180517	0.215991	0.364682	0.480443	0.154983	0.237494	0.195188	0.152148	1.03452	0.216766	0.201547	0.239713	0.0977961	0.0867909
	228.2	0.203824	0.1811	0.215863	0.364941	0.480976	0.149109	0.229768	0.193837	0.151991	1.03495	0.208085	0.206258	0.24228	0.0982123	0.0870169
	228.4	0.205591	0.176632	0.216262	0.365196	0.481639	0.156554	0.235007	0.187032	0.152662	1.03474	0.212069	0.201482	0.242857	0.098571	0.087282
	228.6	0.205154	0.182815	0.215128	0.364841	0.482046	0.161116	0.240272	0.194648	0.153197	1.03485	0.209702	0.203521	0.240181	0.0989121	0.0870172
	228.8	0.205346	0.181659	0.215975	0.365199	0.481725	0.156259	0.232065	0.19666	0.153598	1.03564	0.209153	0.204475	0.24183	0.0990991	0.0876722
	229	0.207725	0.185576	0.211732	0.365701	0.481793	0.151916	0.234334	0.190066	0.153778	1.03613	0.210784	0.19735	0.239352	0.0990237	0.0876422
	229.2	0.203382	0.176126	0.216079	0.36555	0.482057	0.161257	0.232609	0.201691	0.15375	1.03593	0.210564	0.198725	0.247069	0.0988487	0.0876948
	229.4	0.20264	0.176216	0.21453	0.36534	0.482252	0.155696	0.232128	0.192354	0.154007	1.03612	0.215103	0.212477	0.241989	0.0986369	0.0873308
	229.6	0.204617	0.183274	0.211303	0.365574	0.482292	0.146356	0.237907	0.188358	0.154086	1.03586	0.211731	0.203478	0.247687	0.0988781	0.0869341
	229.8	0.199387	0.179982	0.216119	0.365925	0.481992	0.165972	0.236319	0.197978	0.154233	1.03573	0.213394	0.203264	0.242553	0.0983779	0.0868624
	230	0.206984	0.177675	0.216466	0.366108	0.481172	0.153228	0.237505	0.198073	0.154467	1.03663	0.211789	0.213624	0.24089	0.0982015	0.0873526
	230.2	0.203032	0.178097	0.216996	0.366007	0.480985	0.145545	0.239055	0.187499	0.154051	1.03664	0.212615	0.204918	0.239451	0.098254	0.087393
	230.4	0.200052	0.188097	0.216652	0.365886	0.481206	0.163876	0.243689	0.193464	0.153466	1.03614	0.209582	0.199216	0.244847	0.0983282	0.087384
	230.6	0.200778	0.177145	0.217745	0.36565	0.481323	0.154949	0.227758	0.201747	0.153856	1.03634	0.214329	0.205253	0.243283	0.0980509	0.0879391
	230.8	0.208492	0.176944	0.213264	0.365487	0.480659	0.146413	0.236901	0.186174	0.153698	1.03711	0.213479	0.207779	0.236739	0.0981947	0.0880763
	231	0.202569	0.18263	0.216814	0.365907	0.48089	0.164984	0.244167	0.186246	0.15383	1.03738	0.211238	0.198853	0.241277	0.0978718	0.0885145
	231.2	0.20689	0.181027	0.215117	0.365783	0.481512	0.158867	0.235501	0.200403	0.154535	1.03782	0.212413	0.210988	0.244752	0.0975348	0.0882006
	231.4	0.203769	0.180552	0.214979	0.365964	0.481915	0.15346	0.229199	0.193737	0.154605	1.03823	0.208655	0.204396	0.244867	0.0980904	0.0882939
	231.6	0.198921	0.178075	0.21633	0.366192	0.48233	0.163131	0.243293	0.189152	0.154564	1.03776	0.214433	0.202484	0.238163	0.0982225	0.0883529
	231.8	0.206924	0.179469	0.216918	0.366593	0.483059	0.157368	0.238554	0.195113	0.154761	1.03839	0.215652	0.206396	0.243233	0.0981671	0.0885422
	232	0.203592	0.181201	0.213966	0.367118	0.483521	0.153669	0.233305	0.192405	0.154481	1.0389	0.215744	0.206551	0.242892	0.0983984	0.0887805
	232.2	0.210386	0.185599	0.217578	0.367536	0.483699	0.159078	0.244296	0.191484	0.154786	1.03899	0.210728	0.197818	0.242348	0.0987309	0.0886196
	232.4	0.203218	0.178249	0.212432	0.367555	0.484355	0.162244	0.239814	0.198116	0.155633	1.0393	0.215608	0.210122	0.246065	0.0988964	0.0886006
	232.6	0.202722	0.180604	0.221475	0.367682	0.484504	0.147832	0.233851	0.189653	0.155633	1.04026	0.212928	0.207588	0.246597	0.098885	0.0885152
	232.8	0.206509	0.18764	0.21785	0.368254	0.484603	0.161677	0.24047	0.193162	0.155173	1.04061	0.214176	0.200663	0.2424	0.0984223	0.0887946
	233	0.201127	0.180285	0.215051	0.368402	0.484927	0.163742	0.235942	0.199025	0.155187	1.04075	0.213428	0.210843	0.24029	0.0982149	0.0883169
	233.2	0.2071	0.176938	0.213533	0.368026	0.485037	0.150224	0.237412	0.19397	0.155373	1.04083	0.210667	0.206818	0.24579	0.0980772	0.0886842
	233.4	0.208981	0.180057	0.21719	0.367965	0.48504	0.157821	0.236821	0.191758	0.155627	1.04037	0.21705	0.202399	0.243955	0.0982694	0.0886522
	233.6	0.207585	0.182313	0.217246	0.368033	0.485117	0.165828	0.242311	0.200108	0.155479	1.04051	0.214633	0.20723	0.249808	0.097955	0.0889342
	233.8	0.205382	0.177957	0.218154	0.367973	0.484851	0.152936	0.232976	0.195187	0.155573	1.04113	0.211794	0.206531	0.242501	0.097911	0.0892739
	234	0.20291	0.183591	0.212007	0.368468	0.484431	0.156778	0.241698	0.186679	0.155241	1.04145	0.214261	0.202817	0.240601	0.0985276	0.08947
	234.2	0.20692	0.178428	0.219786	0.368255	0.484931	0.164099	0.244894	0.198477	0.154944	1.04103	0.220409	0.204252	0.247898	0.0989751	0.0894527
	234.4	0.20886	0.18052	0.216937	0.368264	0.485044	0.158296	0.236789	0.200213	0.155194	1.04144	0.208282	0.205204	0.243598	0.0990194	0.0898415
	234.6	0.209604	0.182499	0.219961	0.368215	0.484678	0.153267	0.242204	0.196864	0.155368	1.04205	0.212928	0.203339	0.24107	0.0990865	0.0900081
	234.8	0.209942	0.178972	0.215537	0.368082	0.484885	0.162803	0.243566	0.199346	0.155644	1.04247	0.218905	0.201205	0.250765	0.0990992	0.0898787
	235	0.203399	0.174088	0.212153	0.367999	0.485196	0.151807	0.239464	0.19574	0.155794	1.04259	0.214178	0.208399	0.244406	0.0996096	0.0897062
	235.2	0.206959	0.180043	0.218002	0.368163	0.485767	0.151417	0.242379	0.189288	0.156344	1.04244	0.218966	0.209954	0.2441	0.0996357	0.089538
	235.47	0.206583	0.183279	0.222684	0.368824	0.485633	0.163758	0.243977	0.204494	0.155703	1.04224	0.214385	0.209265	0.245432	0.0998456	0.0898057
	235.63	0.207558	0.177451	0.217295	0.368934	0.485868	0.15766	0.245882	0.191705	0.15575	1.04285	0.214606	0.202683	0.243821	0.100105	0.089897
	235.8	0.202765	0.179832	0.219395	0.36946	0.485733	0.148643	0.244221	0.188869	0.155603	1.04339	0.216789	0.205771	0.241623	0.100212	0.0900107
	236	0.208761	0.191379	0.223268	0.370304	0.485766	0.165407	0.242983	0.192813	0.155221	1.04312	0.216048	0.204081	0.247508	0.100344	0.0898838
	236.2	0.208023	0.185702	0.214904	0.370496	0.485911	0.157566	0.239229	0.205517	0.15587	1.04327	0.217703	0.211566	0.248793	0.100584	0.089611
	236.4	0.209183	0.178339	0.217271	0.370969	0.486166	0.155204	0.238335	0.193297	0.156185	1.04427	0.213648	0.207929	0.24682	0.10056	0.0897291
	236.6	0.209475	0.1815	0.217902	0.371611	0.486081	0.158183	0.245218	0.18916	0.155626	1.04478	0.215007	0.203892	0.245829	0.0999306	0.0894145
	236.8	0.211878	0.186092	0.220648	0.372104	0.48613	0.160008	0.241943	0.196858	0.155727	1.04515	0.220736	0.21101	0.248521	0.0998891	0.0899303
	237	0.211758	0.184273	0.216414	0.372033	0.485984	0.155496	0.236389	0.198947	0.156244	1.04557	0.210744	0.207875	0.245572	0.100144	0.0907083
	237.2	0.211083	0.179379	0.216887	0.371838	0.48594	0.166409	0.244249	0.197761	0.156484	1.04536	0.212558	0.203742	0.247415	0.100234	0.0912113
	237.4	0.204762	0.175166	0.219024	0.371727	0.486622	0.160069	0.244027	0.195987	0.1563	1.04532	0.215546	0.209803	0.246334	0.099986	0.0912606
	237.6	0.20422	0.183336	0.217463	0.37162	0.486782	0.153431	0.235862	0.194887	0.156313	1.04608	0.216437	0.210037	0.249022	0.0995299	0.0915599
	237.8	0.211238	0.188731	0.214729	0.37183	0.486559	0.161328	0.242451	0.200274	0.156358	1.04617	0.216474	0.206938	0.244806	0.0997516	0.091518
	238	0.206807	0.18468	0.220451	0.372247	0.486836	0.163617	0.240343	0.205855	0.156487	1.04591	0.218566	0.211341	0.251946	0.0995029	0.0915223
	238.2	0.211764	0.176165	0.220541	0.372189	0.487234	0.155475	0.241991	0.195739	0.156956	1.04623	0.217526	0.207667	0.244547	0.0990366	0.091408
	238.4	0.209129	0.186077	0.222664	0.371912	0.487149	0.158082	0.246989	0.19615	0.157309	1.04683	0.22035	0.204221	0.244852	0.0982398	0.0915601
	238.6	0.206061	0.182096	0.219647	0.371386	0.486996	0.167744	0.242813	0.202814	0.157213	1.04722	0.217603	0.210689	0.251258	0.098397	0.0912273
	238.8	0.207054	0.176613	0.220161	0.371136	0.48746	0.152888	0.234764	0.196434	0.157527	1.04798	0.219937	0.2104	0.242357	0.0983328	0.0907216
	239	0.210233	0.176704	0.217892	0.37119	0.487514	0.159974	0.246344	0.193353	0.157416	1.04778	0.218924	0.204528	0.244701	0.0987834	0.0904208
	239.2	0.211869	0.1816	0.224504	0.371749	0.488247	0.165784	0.245044	0.197421	0.157764	1.0474	0.217644	0.215303	0.249432	0.0986935	0.0906137
	239.4	0.214208	0.182179	0.225529	0.371501	0.487909	0.157395	0.24276	0.201342	0.157747	1.04793	0.215913	0.212347	0.245512	0.0995888	0.0905141
	239.6	0.209418	0.175942	0.21704	0.371541	0.488215	0.158321	0.246815	0.193931	0.158044	1.04841	0.21336	0.208003	0.253096	0.0999773	0.0910478
	239.8	0.206162	0.184185	0.221598	0.371762	0.488319	0.170238	0.242891	0.20023	0.158241	1.04822	0.215809	0.2091	0.249578	0.0996294	0.0907001
	240	0.21122	0.18493	0.220787	0.37214	0.489007	0.159081	0.238937	0.198167	0.158262	1.04879	0.221369	0.212192	0.248103	0.0998254	0.0902241
	240.2	0.208139	0.188882	0.221705	0.372624	0.489244	0.157689	0.242061	0.194496	0.158486	1.04951	0.215879	0.210894	0.247014	0.100303	0.0903288
	240.4	0.206813	0.181576	0.217613	0.373002	0.489324	0.166358	0.246947	0.205127	0.158487	1.04958	0.221887	0.206166	0.252834	0.100553	0.0904277
	240.6	0.208051	0.182152	0.222752	0.373197	0.489681	0.157155	0.245789	0.199734	0.158384	1.04995	0.219969	0.20817	0.24865	0.100923	0.0906144
	240.8	0.208201	0.184727	0.225288	0.373063	0.489827	0.154755	0.241597	0.192443	0.158805	1.0501	0.213835	0.211524	0.250692	0.101898	0.0913544
	241	0.212338	0.187563	0.221105	0.373016	0.48952	0.168616	0.248669	0.204489	0.158581	1.04993	0.221021	0.205211	0.250865	0.102135	0.0913827
	241.2	0.209871	0.186036	0.222605	0.373179	0.489986	0.163276	0.242943	0.207974	0.158529	1.04953	0.218836	0.216073	0.250013	0.102359	0.0912888
	241.4	0.205528	0.175114	0.222147	0.372996	0.489878	0.154632	0.248296	0.190752	0.158348	1.05066	0.215774	0.210004	0.24811	0.102553	0.091338
	241.6	0.209889	0.18755	0.223059	0.373271	0.489333	0.166525	0.247944	0.197656	0.158436	1.05092	0.220681	0.20646	0.247589	0.102667	0.0915939
	241.8	0.209831	0.18643	0.219813	0.373738	0.48937	0.168638	0.23626	0.208308	0.158488	1.05053	0.214468	0.213048	0.250585	0.102519	0.0916074
	242	0.212743	0.186745	0.22377	0.374318	0.48957	0.155588	0.239903	0.198172	0.158766	1.05108	0.213588	0.213106	0.247054	0.102295	0.0917268
	242.2	0.212576	0.185082	0.217955	0.374545	0.489569	0.166918	0.249169	0.196544	0.158915	1.05137	0.221558	0.204714	0.248179	0.102568	0.0919675
	242.4	0.207896	0.188516	0.21737	0.374383	0.489541	0.164298	0.245235	0.205973	0.158786	1.05209	0.224061	0.209506	0.251181	0.102639	0.0924653
	242.6	0.20847	0.18507	0.224162	0.374207	0.489385	0.154537	0.236086	0.200244	0.158915	1.05293	0.220412	0.208505	0.24577	0.103203	0.092452
	242.8	0.213153	0.17837	0.222214	0.374608	0.48929	0.16625	0.252604	0.199554	0.159164	1.05286	0.219666	0.204753	0.25243	0.102943	0.0927903
	243	0.21951	0.184093	0.219831	0.374772	0.489272	0.165576	0.251915	0.204769	0.159248	1.05241	0.220629	0.212425	0.246389	0.102805	0.0928429
	243.2	0.212707	0.181867	0.225331	0.374506	0.489854	0.159063	0.243657	0.19477	0.159538	1.05277	0.219397	0.21375	0.249225	0.102947	0.0936064
	243.4	0.211162	0.190554	0.220574	0.374076	0.48953	0.162193	0.246506	0.201437	0.159345	1.05323	0.215865	0.203633	0.248929	0.102897	0.0937928
	243.6	0.214325	0.186434	0.226585	0.37417	0.490053	0.173144	0.247938	0.202044	0.159418	1.05333	0.21752	0.214785	0.247018	0.10214	0.0939327
	243.8	0.210623	0.178209	0.218471	0.374497	0.490284	0.158899	0.238183	0.195171	0.159572	1.05358	0.217805	0.21665	0.254427	0.10156	0.0931273
	244	0.21704	0.181644	0.220178	0.375072	0.490575	0.163911	0.251702	0.195001	0.159654	1.05353	0.221789	0.208213	0.251785	0.101682	0.0933018
	244.2	0.210816	0.187292	0.222194	0.375207	0.490778	0.170007	0.24943	0.206083	0.159791	1.05297	0.219364	0.212046	0.252392	0.101551	0.0933049
	244.4	0.213902	0.182253	0.220739	0.37486	0.491133	0.162085	0.239114	0.202214	0.160299	1.05303	0.214845	0.210044	0.250503	0.101546	0.0930353
	244.6	0.208551	0.17839	0.225011	0.375009	0.491581	0.159924	0.253806	0.193853	0.160753	1.0536	0.212776	0.209838	0.250277	0.101835	0.0929569
	244.8	0.209472	0.192556	0.222246	0.375201	0.491374	0.171647	0.249626	0.201291	0.160696	1.05325	0.221504	0.21458	0.253857	0.101682	0.0925747
	245	0.210309	0.183437	0.224952	0.375589	0.491405	0.164975	0.241412	0.202895	0.160507	1.05311	0.22454	0.212955	0.248462	0.101887	0.0916648
	245.2	0.210701	0.182719	0.223175	0.375071	0.491654	0.163301	0.245575	0.199445	0.160919	1.054	0.218297	0.210232	0.250468	0.101955	0.0916316
	245.4	0.214253	0.182654	0.225614	0.374766	0.491382	0.171125	0.253773	0.202039	0.160934	1.05489	0.223775	0.214336	0.254233	0.102039	0.0911553
	245.6	0.212031	0.184114	0.228188	0.375213	0.491799	0.161827	0.242516	0.204723	0.160958	1.05516	0.223374	0.217444	0.246044	0.101919	0.0912655
	245.8	0.209808	0.18902	0.223814	0.375415	0.492355	0.158659	0.244195	0.199885	0.161102	1.05551	0.219217	0.210969	0.246984	0.101783	0.0911374
	246	0.21182	0.191182	0.227731	0.37542	0.492688	0.169053	0.250614	0.204654	0.1612	1.0566	0.222585	0.205692	0.252005	0.102378	0.091348
	246.2	0.21637	0.18131	0.226596	0.375582	0.492808	0.163795	0.244089	0.20533	0.161249	1.05704	0.220104	0.21568	0.254541	0.102648	0.0915239
	246.4	0.21254	0.188015	0.225607	0.375278	0.492732	0.158093	0.248057	0.198943	0.161335	1.05782	0.219404	0.208636	0.24566	0.102923	0.0917852
	246.6	0.207187	0.19347	0.225232	0.375058	0.492624	0.169727	0.249051	0.203621	0.161696	1.0582	0.221033	0.206656	0.257451	0.103074	0.091835
	246.8	0.210425	0.187182	0.223154	0.375408	0.493047	0.165243	0.243121	0.207636	0.161728	1.05759	0.215345	0.212852	0.253054	0.103296	0.091998
	247	0.213528	0.183005	0.222085	0.375367	0.493373	0.161713	0.244356	0.203004	0.161613	1.0582	0.22254	0.212143	0.253383	0.103459	0.0920699
	247.2	0.213021	0.184973	0.222883	0.375486	0.493474	0.164995	0.256044	0.196683	0.161406	1.0586	0.222943	0.204292	0.253984	0.103872	0.0925843
	247.4	0.21578	0.187832	0.222898	0.376121	0.49298	0.171727	0.252776	0.211391	0.161141	1.05794	0.22134	0.217178	0.250738	0.104224	0.0917501
	247.6	0.2152	0.184032	0.225922	0.376311	0.493586	0.163885	0.242443	0.201925	0.16136	1.05765	0.22072	0.217557	0.250577	0.104138	0.0919249
	247.8	0.214871	0.185089	0.219079	0.376702	0.493551	0.167255	0.252038	0.195771	0.16138	1.05785	0.228614	0.208531	0.25587	0.104145	0.0921925
	248	0.214749	0.181233	0.224185	0.377106	0.49331	0.166051	0.25212	0.207001	0.161188	1.05687	0.220382	0.216511	0.250917	0.104254	0.0925633
	248.2	0.210814	0.185306	0.223789	0.377324	0.493677	0.161734	0.244466	0.204215	0.161808	1.05711	0.218797	0.215309	0.250947	0.104233	0.0925674
	248.4	0.210712	0.185076	0.222227	0.377025	0.493887	0.165916	0.251361	0.201054	0.162195	1.05769	0.225258	0.210154	0.25959	0.104556	0.0926958
	248.6	0.215548	0.186327	0.222893	0.377494	0.494343	0.171814	0.251297	0.204507	0.162008	1.05785	0.22087	0.217176	0.25384	0.104393	0.0924896
	248.8	0.214444	0.190737	0.228776	0.37751	0.494228	0.158333	0.251001	0.197641	0.161606	1.05762	0.226145	0.218117	0.252348	0.10418	0.0924922
	249	0.21294	0.192316	0.226355	0.37747	0.49416	0.166289	0.251613	0.201034	0.162049	1.05851	0.22198	0.206409	0.253433	0.104201	0.0925142
	249.2	0.21143	0.191865	0.225626	0.377285	0.493721	0.168979	0.246277	0.210447	0.162161	1.05916	0.220504	0.216598	0.254002	0.104062	0.0928575
	249.4	0.210233	0.184796	0.224137	0.377653	0.49372	0.162148	0.245587	0.199425	0.162176	1.05932	0.224249	0.217054	0.250918	0.103911	0.0925879
	249.6	0.210422	0.187261	0.23074	0.377697	0.49366	0.162816	0.254943	0.196559	0.162039	1.06002	0.21949	0.213111	0.251842	0.103645	0.0932309
	249.8	0.208615	0.193576	0.225499	0.377938	0.493934	0.170774	0.255294	0.211023	0.161991	1.0606	0.222004	0.215915	0.256739	0.103608	0.09305
	250	0.213403	0.187583	0.224812	0.378156	0.494258	0.165363	0.246264	0.205165	0.162329	1.06111	0.221978	0.217405	0.252364	0.103412	0.093065
	250.2	0.211435	0.18235	0.228855	0.37825	0.49418	0.165544	0.245756	0.198815	0.162492	1.06201	0.222195	0.212476	0.257464	0.103148	0.0931895
	250.4	0.212922	0.189486	0.226167	0.37823	0.494387	0.169933	0.25615	0.207305	0.162713	1.06226	0.222551	0.214085	0.255854	0.103386	0.0933338
	250.6	0.213293	0.189182	0.223606	0.37868	0.494454	0.162321	0.247119	0.209257	0.162902	1.06187	0.220409	0.213343	0.25565	0.103434	0.0930756
	250.8	0.215696	0.18975	0.228827	0.379008	0.494816	0.160451	0.251549	0.201119	0.162777	1.06177	0.224987	0.21564	0.253431	0.104026	0.093239
	251	0.214693	0.187121	0.224738	0.378949	0.494649	0.17526	0.248801	0.208315	0.162582	1.06253	0.224347	0.21169	0.252948	0.104298	0.0932194
	251.2	0.210078	0.18724	0.230857	0.379492	0.494115	0.163617	0.24592	0.206	0.162441	1.0621	0.224014	0.215249	0.253161	0.104648	0.0928251
	251.4	0.213525	0.193051	0.224826	0.379628	0.494605	0.159801	0.251841	0.204789	0.162357	1.06158	0.223296	0.2148	0.25117	0.104608	0.0925842
	251.6	0.21646	0.190818	0.224846	0.379697	0.495414	0.174187	0.25255	0.211003	0.162155	1.06216	0.220589	0.209501	0.254328	0.104251	0.0934206
	251.8	0.215191	0.181633	0.22931	0.379739	0.495085	0.161591	0.251241	0.210079	0.161857	1.06203	0.223357	0.223572	0.255872	0.104555	0.0936311
	252	0.209027	0.18572	0.228191	0.379971	0.495206	0.159633	0.250605	0.199802	0.162458	1.06151	0.223363	0.215342	0.253994	0.104807	0.0936059
	252.2	0.215038	0.194983	0.227272	0.379832	0.49616	0.170573	0.259192	0.207246	0.163254	1.062	0.222646	0.212175	0.252807	0.104842	0.0939451
	252.4	0.209591	0.18835	0.225753	0.379681	0.496415	0.168899	0.254657	0.213264	0.16275	1.06202	0.220022	0.225292	0.259077	0.104774	0.0941745
	252.6	0.214674	0.180387	0.228043	0.379413	0.496728	0.154936	0.251797	0.199706	0.162779	1.06227	0.224027	0.21508	0.253247	0.104535	0.0939621
	252.8	0.215224	0.18982	0.228319	0.378883	0.496701	0.172242	0.264782	0.198332	0.162868	1.06274	0.224467	0.209892	0.258744	0.104741	0.0945096
	253	0.21597	0.195047	0.229282	0.378889	0.496453	0.175205	0.255725	0.207815	0.163292	1.0632	0.225079	0.220626	0.259173	0.10473	0.0946398
	253.2	0.220371	0.188291	0.225911	0.379188	0.496565	0.165672	0.251048	0.208141	0.16317	1.06314	0.229833	0.218384	0.254029	0.104669	0.0944164
	253.4	0.21581	0.185482	0.227081	0.379057	0.496728	0.164847	0.256385	0.202359	0.162935	1.0638	0.220526	0.210154	0.2576	0.104273	0.094374
	253.6	0.218688	0.190863	0.230966	0.379254	0.496949	0.172945	0.257412	0.209482	0.162916	1.0643	0.227373	0.218135	0.257739	0.104033	0.0946207
	253.8	0.212848	0.191146	0.230931	0.379832	0.497863	0.16025	0.24772	0.203571	0.163258	1.06453	0.222917	0.215962	0.254809	0.104033	0.0943169
	254	0.217118	0.195045	0.22885	0.380125	0.49806	0.169276	0.25347	0.206987	0.163727	1.06505	0.223804	0.213125	0.257606	0.103966	0.0944323
	254.2	0.214519	0.185222	0.227053	0.380306	0.498078	0.174197	0.253649	0.213001	0.163349	1.06556	0.226091	0.217189	0.253193	0.104125	0.0944583
	254.4	0.217077	0.185303	0.22776	0.380889	0.498239	0.161112	0.253377	0.206798	0.16354	1.06523	0.230175	0.219909	0.255047	0.10464	0.0947751
	254.6	0.217993	0.199366	0.228209	0.380819	0.498382	0.167332	0.254815	0.2067	0.163618	1.06541	0.225394	0.2129	0.257251	0.105308	0.0952544
	254.8	0.220189	0.195893	0.228757	0.380449	0.49871	0.17915	0.255681	0.212119	0.163886	1.06567	0.221466	0.214663	0.260164	0.106073	0.0957002
	255	0.210492	0.187094	0.225391	0.380806	0.498636	0.164399	0.246659	0.217441	0.163859	1.06612	0.224751	0.22115	0.255904	0.106237	0.0956925
	255.2	0.217329	0.189856	0.226189	0.381256	0.498667	0.160247	0.257479	0.202521	0.163614	1.06558	0.228806	0.215714	0.255199	0.106316	0.0958748
	255.4	0.21662	0.19924	0.228603	0.381415	0.499226	0.182612	0.262885	0.213377	0.163716	1.06573	0.230566	0.211371	0.257317	0.106477	0.0966895
	255.6	0.213206	0.191558	0.2285	0.381822	0.49955	0.165782	0.249302	0.215249	0.163492	1.06596	0.222495	0.221794	0.254595	0.106929	0.0970892
	255.8	0.216047	0.18846	0.228958	0.382036	0.499292	0.161515	0.250066	0.20465	0.164002	1.06574	0.223893	0.215101	0.257553	0.107137	0.0974131
	256	0.215532	0.190964	0.22681	0.382196	0.4994	0.173929	0.260667	0.210516	0.164755	1.06605	0.229656	0.216571	0.2589	0.107455	0.0977243
	256.2	0.211284	0.192919	0.22918	0.382344	0.500057	0.168467	0.251912	0.214179	0.164613	1.06598	0.226369	0.216091	0.257766	0.107177	0.0977246
	256.4	0.219328	0.190273	0.235529	0.38199	0.499833	0.168332	0.250944	0.207678	0.164612	1.06608	0.222983	0.214152	0.251246	0.10709	0.0976044
	256.6	0.223446	0.184454	0.227924	0.381582	0.499759	0.177958	0.262447	0.20877	0.165252	1.06692	0.226668	0.216421	0.258796	0.106962	0.098032
	256.8	0.21577	0.187788	0.228036	0.38192	0.499747	0.173632	0.256285	0.21467	0.164542	1.0672	0.227339	0.217451	0.257562	0.10663	0.0980825
	257	0.221796	0.190287	0.227932	0.38269	0.499776	0.163084	0.256718	0.206801	0.164502	1.06743	0.224927	0.216386	0.261951	0.10618	0.0977076
	257.2	0.221167	0.194655	0.229049	0.382844	0.499811	0.175629	0.258077	0.211776	0.164512	1.06769	0.222836	0.211982	0.261244	0.105976	0.0977028
	257.4	0.215658	0.189836	0.229214	0.38274	0.499528	0.175556	0.249122	0.212328	0.164113	1.06779	0.224703	0.220056	0.26066	0.10585	0.0976219
	257.6	0.21896	0.186405	0.230021	0.383345	0.49971	0.163126	0.257756	0.19851	0.164582	1.06752	0.227492	0.220306	0.258286	0.105745	0.0975051
	257.8	0.21402	0.197627	0.229456	0.383485	0.500299	0.17496	0.260372	0.205267	0.164682	1.06789	0.228716	0.210696	0.257925	0.106229	0.0969664
	258	0.214122	0.191287	0.226263	0.383507	0.50009	0.180854	0.254057	0.213376	0.164737	1.06865	0.224589	0.218716	0.258422	0.106592	0.0970904
	258.2	0.215145	0.183067	0.228881	0.383475	0.500296	0.159618	0.248725	0.207453	0.16494	1.0684	0.226775	0.218975	0.257821	0.106932	0.0970122
	258.4	0.218193	0.191477	0.229667	0.383493	0.500447	0.177307	0.262953	0.204948	0.165514	1.0687	0.228692	0.213949	0.259746	0.107535	0.0973065
	258.6	0.216833	0.19687	0.226357	0.383317	0.500518	0.178579	0.253683	0.218444	0.165628	1.06912	0.228835	0.22247	0.262606	0.107743	0.0972341
	258.8	0.215885	0.188227	0.229806	0.383796	0.500525	0.16626	0.248144	0.215075	0.16564	1.06886	0.223514	0.224074	0.25641	0.107963	0.096447
	259	0.22365	0.193218	0.22559	0.384288	0.500223	0.170226	0.263918	0.204148	0.165437	1.06915	0.226536	0.21425	0.259276	0.107916	0.095876
	259.2	0.218486	0.194299	0.231415	0.384259	0.50014	0.176347	0.261871	0.214155	0.165644	1.06915	0.228756	0.218261	0.260742	0.108779	0.0958154
	259.4	0.218298	0.194492	0.231602	0.384885	0.499987	0.167821	0.250937	0.209972	0.165916	1.06913	0.226011	0.216362	0.255048	0.10897	0.0952426
	259.6	0.22084	0.195033	0.231974	0.385225	0.500155	0.176601	0.261158	0.208991	0.166056	1.06933	0.227371	0.218475	0.253553	0.109027	0.0950118
	259.8	0.223279	0.194515	0.227294	0.38545	0.499975	0.181372	0.257906	0.217582	0.166348	1.07015	0.227511	0.219628	0.261055	0.109055	0.0954196
	260	0.21965	0.18417	0.228847	0.385678	0.500206	0.170407	0.256933	0.207674	0.16611	1.07028	0.230612	0.220297	0.256873	0.109224	0.0955012
	260.2	0.217255	0.20085	0.233798	0.385564	0.500741	0.169504	0.25577	0.207435	0.166332	1.07017	0.229186	0.219376	0.260886	0.10885	0.0951848
	260.4	0.221918	0.19682	0.234053	0.385577	0.500454	0.176675	0.259119	0.209415	0.166254	1.07075	0.228065	0.215553	0.256938	0.108805	0.0959649
	260.6	0.220892	0.187695	0.232843	0.38584	0.500472	0.172816	0.251027	0.21593	0.165628	1.07132	0.228528	0.217646	0.254719	0.108217	0.096394
	260.8	0.2215	0.190547	0.228942	0.386181	0.5012	0.169018	0.260331	0.207676	0.164845	1.07153	0.224852	0.219737	0.257272	0.107778	0.0958424
	261	0.215656	0.19743	0.234604	0.385942	0.501822	0.182484	0.26735	0.211374	0.164797	1.07207	0.224449	0.219656	0.264865	0.108008	0.0962137
	261.2	0.214986	0.191789	0.229097	0.385484	0.502076	0.175242	0.250932	0.219146	0.164405	1.07181	0.230359	0.21818	0.261322	0.108259	0.0969689
	261.4	0.221525	0.188031	0.234271	0.385281	0.502441	0.171191	0.258237	0.208466	0.164221	1.07187	0.229657	0.220983	0.260044	0.108017	0.0971027
	261.6	0.219954	0.190831	0.230184	0.385316	0.503046	0.179189	0.259784	0.214753	0.164749	1.07237	0.225656	0.218966	0.265118	0.108355	0.0974848
	261.8	0.21847	0.196802	0.231944	0.385013	0.503376	0.17213	0.256875	0.211374	0.164374	1.07303	0.232896	0.228175	0.260954	0.10839	0.0976577
	262	0.219068	0.193295	0.234357	0.385166	0.503573	0.169583	0.254817	0.212986	0.164377	1.07331	0.228445	0.223364	0.26072	0.108208	0.0979827
	262.2	0.223359	0.19006	0.230723	0.385109	0.504066	0.182603	0.260061	0.207914	0.164887	1.07295	0.231719	0.217536	0.26455	0.108265	0.098289
	262.4	0.217699	0.18932	0.224768	0.385122	0.504194	0.173523	0.262776	0.211772	0.164735	1.07327	0.230655	0.225132	0.257171	0.108164	0.0983605
	262.6	0.221632	0.198116	0.233474	0.385407	0.50448	0.166823	0.252711	0.207982	0.16483	1.07336	0.232573	0.212092	0.259823	0.107901	0.0978854
	262.8	0.218613	0.200799	0.236847	0.385545	0.504379	0.175655	0.258334	0.212254	0.164749	1.07352	0.226603	0.212443	0.262575	0.10801	0.0978552
	263	0.217343	0.190175	0.231547	0.385473	0.504361	0.177992	0.255652	0.219716	0.164971	1.07394	0.231007	0.224021	0.26242	0.107976	0.0980428
	263.2	0.218283	0.193994	0.230214	0.385884	0.504453	0.164295	0.252006	0.208102	0.16538	1.07369	0.229217	0.22238	0.258756	0.108097	0.0978266
	263.4	0.218878	0.201635	0.231293	0.38637	0.504502	0.179978	0.264022	0.209837	0.165828	1.07348	0.226964	0.217734	0.25985	0.107584	0.0973087
	263.6	0.215205	0.195563	0.229979	0.386609	0.50478	0.179657	0.25686	0.219135	0.166354	1.07433	0.227602	0.22003	0.2644	0.107366	0.097962
	263.8	0.222774	0.189844	0.228781	0.386758	0.50447	0.173947	0.252249	0.209623	0.166118	1.075	0.229571	0.223195	0.258606	0.107344	0.0983137
	264	0.222073	0.191916	0.232624	0.387387	0.504748	0.17771	0.265835	0.206371	0.166495	1.0749	0.233207	0.21557	0.260134	0.107177	0.0976835
	264.2	0.220957	0.20154	0.235998	0.387555	0.504866	0.179203	0.256859	0.214164	0.166928	1.07526	0.229729	0.226028	0.265989	0.107439	0.0975853
	264.4	0.218804	0.198089	0.231127	0.38808	0.504903	0.168893	0.256063	0.215379	0.166645	1.0754	0.229276	0.222679	0.257521	0.107369	0.0975281
	264.6	0.216147	0.193742	0.23522	0.388376	0.505059	0.177305	0.259771	0.214086	0.166956	1.07578	0.226725	0.21416	0.263782	0.106789	0.0970068
	264.8	0.221145	0.19328	0.230029	0.388245	0.505383	0.18064	0.261709	0.214825	0.167291	1.07609	0.229159	0.222518	0.262576	0.107006	0.0967361
	265	0.221745	0.192854	0.232972	0.387764	0.505279	0.169454	0.259546	0.212857	0.167821	1.07649	0.232395	0.221818	0.262669	0.10755	0.0968755
	265.2	0.218699	0.201264	0.230203	0.387819	0.505122	0.171757	0.263787	0.209978	0.168459	1.07578	0.223312	0.215177	0.260689	0.107609	0.0968373
	265.4	0.223124	0.195254	0.229292	0.387619	0.505256	0.181337	0.25945	0.21991	0.168775	1.07635	0.226523	0.223661	0.26352	0.107968	0.0966972
	265.6	0.218592	0.184977	0.233631	0.387486	0.505115	0.177569	0.258529	0.213312	0.168435	1.07663	0.22879	0.227229	0.262932	0.108314	0.0969492
	265.8	0.222358	0.197457	0.226544	0.387381	0.504909	0.172646	0.264168	0.210885	0.168161	1.07626	0.232287	0.219623	0.263404	0.108202	0.0967401
	266	0.21924	0.197579	0.229199	0.38747	0.505389	0.182843	0.267005	0.219571	0.168684	1.07619	0.229283	0.225078	0.259845	0.108586	0.0970831
	266.2	0.223101	0.190024	0.232537	0.387474	0.505722	0.17334	0.263004	0.218689	0.168894	1.07581	0.227005	0.228172	0.266897	0.108699	0.0976814
	266.4	0.218058	0.195368	0.232535	0.387547	0.505521	0.17278	0.261777	0.203683	0.168455	1.07585	0.225939	0.222273	0.260369	0.108474	0.097517
	266.6	0.221865	0.200304	0.231304	0.387551	0.505719	0.183027	0.266663	0.21154	0.16865	1.07606	0.229139	0.216792	0.261911	0.10876	0.098038
	266.8	0.218062	0.194915	0.235466	0.387744	0.50573	0.174527	0.256972	0.219116	0.16882	1.07662	0.232021	0.224047	0.261538	0.109143	0.0985927
	267	0.219557	0.187218	0.23497	0.388048	0.506203	0.171054	0.25643	0.210152	0.168984	1.07635	0.23133	0.224447	0.261394	0.108967	0.0983872
	267.2	0.219555	0.198065	0.234098	0.388518	0.506883	0.184635	0.270466	0.21189	0.169162	1.07613	0.23638	0.21954	0.265928	0.109042	0.0981611
	267.4	0.218868	0.19426	0.233224	0.388413	0.506958	0.173767	0.258743	0.214709	0.169366	1.07715	0.233861	0.225159	0.261624	0.109091	0.0984426
	267.6	0.22579	0.202401	0.237092	0.388634	0.507032	0.169322	0.26196	0.210128	0.169214	1.07798	0.228735	0.224691	0.261583	0.108918	0.0987107
	267.8	0.218846	0.19572	0.229136	0.388755	0.506976	0.183928	0.263279	0.215584	0.169249	1.07816	0.230954	0.218385	0.261012	0.108866	0.0983813
	268	0.218336	0.189738	0.230727	0.389071	0.507719	0.180636	0.257747	0.212673	0.169666	1.07878	0.234244	0.228488	0.263213	0.108834	0.0983115
	268.2	0.223104	0.196465	0.239928	0.389342	0.507558	0.170958	0.257484	0.212125	0.169545	1.07881	0.231966	0.218234	0.259695	0.108725	0.0986573
	268.4	0.223604	0.201587	0.233394	0.389746	0.507988	0.180202	0.260299	0.213938	0.169708	1.0791	0.230827	0.219133	0.270181	0.10833	0.0983794
	268.6	0.22442	0.19633	0.235677	0.389701	0.508023	0.17442	0.261011	0.223569	0.170232	1.08034	0.232562	0.224804	0.261738	0.108005	0.0982658
	268.8	0.2241	0.18826	0.233415	0.389544	0.508117	0.171267	0.257309	0.213787	0.17036	1.08041	0.232982	0.225693	0.263242	0.108635	0.0983068
	269	0.221046	0.198533	0.236857	0.389881	0.508464	0.179206	0.265043	0.214301	0.170984	1.08015	0.231248	0.218779	0.267097	0.108777	0.0978967
	269.2	0.220974	0.198642	0.234186	0.390121	0.509315	0.18355	0.261097	0.22321	0.170736	1.07972	0.234256	0.226683	0.266007	0.109011	0.0980454
	269.4	0.224474	0.194625	0.235831	0.390109	0.509533	0.171804	0.255395	0.21622	0.170516	1.08059	0.232188	0.223542	0.263795	0.109602	0.0982091
	269.6	0.221097	0.197101	0.231367	0.390261	0.509148	0.176937	0.26458	0.210471	0.170457	1.08032	0.230206	0.2177	0.266648	0.109461	0.0979286
	269.8	0.216825	0.201737	0.23553	0.390231	0.509393	0.184601	0.265614	0.222506	0.170987	1.08026	0.229461	0.226041	0.262699	0.109962	0.0979729
	270	0.2282	0.195342	0.230892	0.3905	0.509436	0.166444	0.259013	0.21642	0.171132	1.08048	0.2323	0.228596	0.257218	0.109742	0.0984369
	270.2	0.22616	0.197457	0.234266	0.390927	0.509788	0.180084	0.26095	0.21627	0.170888	1.08033	0.2285	0.217481	0.267302	0.109318	0.0987298
	270.4	0.225289	0.194857	0.234119	0.390593	0.509456	0.180005	0.265762	0.218169	0.170679	1.0806	0.233042	0.222392	0.265116	0.109506	0.0990921
	270.6	0.221988	0.193655	0.236941	0.390357	0.509783	0.175673	0.264207	0.219547	0.171021	1.0806	0.234332	0.227417	0.262862	0.110339	0.0995586
	270.8	0.224353	0.203836	0.232402	0.390918	0.509813	0.180237	0.263511	0.211725	0.170797	1.08033	0.232372	0.22447	0.261307	0.110235	0.0993529
	271	0.225826	0.195488	0.230974	0.390888	0.510048	0.181979	0.266028	0.224467	0.170732	1.07976	0.232121	0.22483	0.269984	0.110279	0.0995234
	271.2	0.22194	0.195598	0.233811	0.390945	0.51049	0.176897	0.263662	0.217167	0.170793	1.08002	0.238617	0.226579	0.263809	0.110673	0.100151
	271.4	0.224293	0.201711	0.231814	0.390477	0.509722	0.174829	0.266514	0.207346	0.170771	1.08065	0.239291	0.222089	0.269126	0.11073	0.100024
	271.6	0.223821	0.198375	0.235833	0.390263	0.509251	0.186445	0.266488	0.219753	0.171062	1.08063	0.237431	0.221416	0.268024	0.111038	0.0999922
	271.8	0.22543	0.196459	0.238986	0.390563	0.509358	0.179812	0.259088	0.22361	0.171208	1.08092	0.232046	0.231353	0.26225	0.111064	0.100214
	272	0.219922	0.195471	0.234172	0.390877	0.509487	0.168629	0.260552	0.210169	0.170828	1.0813	0.232485	0.220931	0.262184	0.110747	0.100311
	272.2	0.22392	0.2031	0.233659	0.391258	0.509125	0.181122	0.27034	0.216849	0.170733	1.08131	0.237052	0.22048	0.264897	0.110741	0.100468
	272.4	0.219411	0.199907	0.234678	0.391309	0.509457	0.18001	0.261048	0.218351	0.170889	1.08207	0.234828	0.227559	0.265541	0.111302	0.100403
	272.6	0.227917	0.20159	0.23321	0.391579	0.509195	0.171346	0.258457	0.213624	0.170926	1.08236	0.228675	0.227454	0.263345	0.111639	0.100731
	272.8	0.224941	0.194845	0.236628	0.392115	0.509489	0.181147	0.269725	0.221075	0.171273	1.08152	0.232095	0.218363	0.263736	0.111968	0.10083
	273	0.21919	0.195432	0.237587	0.392385	0.510013	0.183286	0.264358	0.219733	0.171482	1.08189	0.2326	0.224938	0.269515	0.111787	0.100463
	273.2	0.22319	0.200129	0.237457	0.39246	0.510383	0.172607	0.263437	0.215628	0.17143	1.0826	0.23505	0.228384	0.265908	0.112052	0.101099
	273.4	0.221767	0.196809	0.235051	0.392437	0.510108	0.180203	0.264901	0.219536	0.17176	1.08283	0.226042	0.221428	0.269168	0.112081	0.100972
	273.6	0.228884	0.189528	0.233655	0.392206	0.509957	0.182344	0.265361	0.22177	0.17186	1.08263	0.23261	0.227454	0.268195	0.112172	0.10056
	273.8	0.223532	0.197716	0.238375	0.39213	0.510795	0.169548	0.263466	0.20892	0.17181	1.08312	0.234156	0.225135	0.266042	0.112393	0.10119
	274	0.225572	0.198357	0.236187	0.392366	0.511201	0.181309	0.267336	0.213849	0.171641	1.08277	0.236366	0.217953	0.268326	0.111638	0.101023
	274.2	0.226671	0.201719	0.241701	0.392681	0.512229	0.185043	0.26151	0.225626	0.171684	1.08321	0.234588	0.225063	0.264791	0.111692	0.101273
	274.4	0.228385	0.189238	0.239241	0.392684	0.512173	0.176646	0.261173	0.213305	0.171629	1.0838	0.235094	0.223504	0.267987	0.11238	0.101178
	274.6	0.224257	0.196985	0.238712	0.393151	0.51244	0.185107	0.268695	0.210159	0.171737	1.08352	0.236841	0.220797	0.262941	0.111903	0.100919
	274.8	0.221939	0.197963	0.23654	0.393508	0.512866	0.185307	0.268207	0.224117	0.171853	1.08307	0.233653	0.22801	0.270555	0.111512	0.100686
	275	0.223673	0.20046	0.235855	0.393503	0.513135	0.171131	0.260629	0.219479	0.171658	1.08346	0.231871	0.229234	0.265416	0.112127	0.100787
	275.2	0.225288	0.195688	0.235494	0.394031	0.512908	0.178795	0.264462	0.215686	0.17139	1.08396	0.230047	0.221387	0.270779	0.111971	0.10079
	275.4	0.222505	0.19868	0.237401	0.39429	0.512573	0.183428	0.269169	0.220553	0.171713	1.08446	0.235043	0.226105	0.270703	0.111873	0.100613
	275.6	0.228942	0.198372	0.239395	0.394811	0.512838	0.177575	0.26104	0.221209	0.172055	1.08494	0.231372	0.226721	0.266672	0.111755	0.100783
	275.8	0.229147	0.197833	0.243057	0.395666	0.513209	0.178531	0.26122	0.217185	0.171283	1.08518	0.23054	0.221302	0.266654	0.11144	0.101324
	276	0.22787	0.191921	0.235763	0.395796	0.51327	0.187399	0.267839	0.220906	0.1712	1.08509	0.235744	0.225915	0.26857	0.111189	0.10121
	276.2	0.226053	0.192877	0.240516	0.395612	0.513237	0.182018	0.263279	0.21279	0.171629	1.08566	0.235478	0.23201	0.264244	0.112011	0.101578
	276.4	0.231708	0.206173	0.240195	0.395749	0.513096	0.172209	0.2607	0.213928	0.171757	1.08613	0.233262	0.224525	0.27217	0.111881	0.101758
	276.6	0.225905	0.200125	0.232894	0.39639	0.512972	0.189265	0.268146	0.225059	0.171964	1.08561	0.234492	0.227438	0.267687	0.111386	0.102058
	276.8	0.222818	0.191868	0.235492	0.396297	0.513374	0.176212	0.263621	0.225866	0.172428	1.08583	0.234925	0.230892	0.269679	0.111213	0.101914
	277	0.23425	0.202726	0.239369	0.396024	0.513016	0.16689	0.265147	0.209979	0.17223	1.08679	0.234735	0.226005	0.26499	0.111222	0.101762
	277.2	0.223448	0.204522	0.235035	0.395547	0.512782	0.185678	0.273413	0.216422	0.172144	1.08669	0.235639	0.223439	0.267096	0.111454	0.102165
	277.4	0.228956	0.198977	0.237587	0.394974	0.512865	0.179581	0.260875	0.223894	0.172268	1.08661	0.236855	0.233003	0.267887	0.111773	0.102321
	277.6	0.226862	0.192409	0.241419	0.394455	0.51288	0.174175	0.26688	0.216142	0.172254	1.08674	0.232812	0.231157	0.265063	0.112234	0.102473
	277.8	0.220867	0.201942	0.241082	0.394998	0.513497	0.188353	0.275344	0.212987	0.172027	1.08687	0.239626	0.225885	0.268411	0.11191	0.102641
	278	0.226312	0.201077	0.237793	0.395246	0.513738	0.178467	0.264032	0.225411	0.172261	1.0867	0.234913	0.230202	0.267532	0.112049	0.102298
	278.2	0.229067	0.194441	0.237871	0.395202	0.514127	0.175804	0.261495	0.214253	0.172274	1.08783	0.234279	0.228095	0.269468	0.112207	0.102274
	278.4	0.225203	0.195073	0.236676	0.39527	0.513935	0.184818	0.272104	0.217437	0.172293	1.0879	0.231874	0.221798	0.267371	0.112223	0.101783
	278.6	0.22476	0.195892	0.238949	0.39561	0.513905	0.183119	0.267722	0.217706	0.172131	1.08755	0.233346	0.227976	0.268235	0.111815	0.101808
	278.8	0.22555	0.199861	0.242385	0.395725	0.514461	0.176991	0.26075	0.216324	0.172216	1.08759	0.232442	0.226917	0.261911	0.112202	0.101513
	279	0.227988	0.202046	0.238663	0.396274	0.513886	0.184367	0.27012	0.212332	0.171611	1.08836	0.23684	0.227805	0.266468	0.112277	0.101743
	279.2	0.22637	0.195672	0.241063	0.396798	0.513719	0.184426	0.264535	0.226764	0.172129	1.08816	0.237567	0.233761	0.267905	0.112066	0.101541
	279.4	0.227148	0.193405	0.239781	0.397156	0.514687	0.173554	0.26563	0.220521	0.172532	1.08829	0.231141	0.228594	0.267187	0.111809	0.101971
	279.6	0.227105	0.206867	0.240196	0.397435	0.51487	0.177753	0.276422	0.222244	0.17214	1.08782	0.236292	0.221811	0.263658	0.111712	0.101846
	279.8	0.227364	0.203924	0.238009	0.397844	0.514941	0.190151	0.265288	0.225777	0.171615	1.08777	0.237001	0.22979	0.267731	0.112008	0.10196
	280	0.221044	0.193911	0.241811	0.398039	0.514895	0.173753	0.270003	0.214774	0.172646	1.08785	0.236529	0.232718	0.268051	0.112596	0.102043
	280.2	0.22816	0.196617	0.238166	0.398488	0.514689	0.174187	0.274435	0.21196	0.172538	1.08829	0.236669	0.225347	0.270048	0.113163	0.102098
	280.4	0.229645	0.202056	0.240145	0.398875	0.514489	0.189325	0.271082	0.223859	0.172721	1.0881	0.240031	0.227651	0.269008	0.112805	0.102256
	280.6	0.227674	0.198254	0.23812	0.399031	0.514514	0.180342	0.263764	0.220019	0.172928	1.08792	0.237878	0.232849	0.268267	0.112885	0.102622
	280.8	0.22903	0.195298	0.238235	0.398713	0.51448	0.178886	0.273241	0.219386	0.172881	1.08856	0.233495	0.22474	0.269217	0.113212	0.102636
	281	0.22752	0.201545	0.243383	0.39834	0.514143	0.190571	0.268782	0.220774	0.172608	1.08888	0.235197	0.230687	0.273742	0.113508	0.102934
	281.2	0.226295	0.198458	0.244394	0.39772	0.514294	0.179489	0.264618	0.223715	0.172659	1.08891	0.23844	0.230622	0.271189	0.113597	0.103392
	281.4	0.230575	0.205427	0.245386	0.397745	0.514609	0.176638	0.270736	0.216209	0.172759	1.08928	0.239874	0.225768	0.270029	0.113789	0.103955
	281.6	0.236673	0.199122	0.240291	0.397823	0.514363	0.19152	0.271703	0.226876	0.172678	1.08929	0.236313	0.228469	0.276754	0.113723	0.104055
	281.8	0.230743	0.200737	0.243881	0.398287	0.514682	0.18139	0.272884	0.219753	0.173411	1.08948	0.238788	0.234534	0.272161	0.114045	0.104516
	282	0.230509	0.208164	0.24455	0.398063	0.514722	0.178155	0.274853	0.21721	0.173708	1.09048	0.241582	0.225602	0.266372	0.114436	0.104671
	282.2	0.232066	0.201688	0.242497	0.397901	0.514988	0.187009	0.270582	0.223572	0.173711	1.09081	0.236953	0.225288	0.267784	0.114058	0.104865
	282.4	0.230618	0.19934	0.242165	0.398174	0.51536	0.182822	0.268108	0.232265	0.173937	1.09074	0.238336	0.23016	0.266535	0.113746	0.104783
	282.6	0.229275	0.194193	0.234344	0.398628	0.515498	0.176317	0.269683	0.216386	0.173968	1.0914	0.237344	0.228238	0.267927	0.113912	0.105009
	282.8	0.226795	0.209281	0.24078	0.399098	0.515799	0.18787	0.270987	0.220162	0.174025	1.09197	0.238805	0.226448	0.2727	0.113614	0.104769
	283	0.229315	0.20186	0.237922	0.399383	0.515978	0.185544	0.268598	0.222321	0.174131	1.09244	0.238046	0.232868	0.271116	0.113465	0.10458
	283.2	0.22671	0.198556	0.244479	0.399564	0.516468	0.178096	0.2702	0.219242	0.174277	1.0924	0.235854	0.232559	0.270818	0.113665	0.104246
	283.4	0.227229	0.201077	0.24013	0.400205	0.516895	0.184126	0.273819	0.218843	0.173921	1.09257	0.237865	0.226569	0.274062	0.113302	0.103937
	283.6	0.226783	0.202284	0.240465	0.400412	0.516799	0.189779	0.272004	0.226435	0.174118	1.09228	0.237408	0.236837	0.270541	0.113319	0.103454
	283.8	0.22621	0.201918	0.242155	0.400709	0.517106	0.170763	0.265403	0.216885	0.174471	1.09321	0.239304	0.227706	0.266282	0.113998	0.10306
	284	0.233691	0.20218	0.238459	0.400917	0.516928	0.187052	0.270545	0.219634	0.175111	1.09339	0.234912	0.223338	0.270737	0.114295	0.103216
	284.2	0.227859	0.19647	0.241879	0.401188	0.517078	0.180552	0.271321	0.222114	0.174782	1.09328	0.240389	0.234345	0.275088	0.114135	0.10299
	284.4	0.22583	0.200191	0.239619	0.401136	0.517222	0.172029	0.267837	0.215259	0.174962	1.09315	0.241937	0.235382	0.270442	0.114012	0.103337
	284.6	0.230598	0.208003	0.243554	0.401094	0.517397	0.188197	0.273012	0.219741	0.175032	1.09341	0.237924	0.221692	0.270017	0.113972	0.103496
	284.8	0.226498	0.199354	0.238843	0.40088	0.517604	0.183485	0.273229	0.225126	0.175295	1.09318	0.240517	0.233859	0.271176	0.113991	0.10323
	285	0.224066	0.197519	0.241494	0.40057	0.517771	0.175679	0.266372	0.22101	0.175811	1.09323	0.238952	0.232577	0.2713	0.113778	0.103371
	285.2	0.231593	0.20537	0.240928	0.400334	0.517729	0.183278	0.280704	0.215595	0.17611	1.09332	0.242064	0.230252	0.270291	0.113725	0.103635
	285.4	0.226177	0.208554	0.241543	0.400729	0.517855	0.187421	0.274173	0.225911	0.176211	1.09338	0.242797	0.235358	0.273674	0.113843	0.104068
	285.6	0.230468	0.199616	0.237893	0.400482	0.517707	0.180722	0.270219	0.22798	0.176886	1.09383	0.235423	0.235064	0.27266	0.114355	0.104429
	285.8	0.233979	0.200136	0.24773	0.400098	0.517761	0.182041	0.272325	0.217753	0.177237	1.09456	0.239793	0.228485	0.273395	0.115055	0.104835
	286	0.238442	0.202763	0.245024	0.40013	0.51764	0.193548	0.274379	0.223608	0.177039	1.09481	0.242499	0.228473	0.272678	0.114792	0.104912
	286.2	0.229126	0.202987	0.243288	0.400095	0.517942	0.180011	0.262049	0.221923	0.17705	1.09462	0.241836	0.230423	0.269778	0.114487	0.105318
	286.4	0.231996	0.204214	0.239058	0.400044	0.518164	0.177457	0.271298	0.219046	0.176619	1.09538	0.241162	0.224124	0.271667	0.114442	0.105464
	286.6	0.235611	0.197512	0.241783	0.400528	0.518057	0.188601	0.27437	0.225556	0.176258	1.09633	0.241801	0.229658	0.276919	0.114648	0.105324
	286.8	0.231169	0.20046	0.24268	0.400472	0.518045	0.182605	0.27752	0.22326	0.176534	1.09702	0.237927	0.235611	0.268648	0.114641	0.105473
	287	0.230212	0.207575	0.242171	0.400736	0.518183	0.178061	0.26985	0.217813	0.176342	1.09756	0.244153	0.230951	0.272431	0.115066	0.10521
	287.2	0.229416	0.204292	0.242968	0.401317	0.517986	0.190177	0.273255	0.224337	0.175821	1.09759	0.240216	0.230583	0.274035	0.114924	0.104875
	287.4	0.230618	0.19735	0.24117	0.401612	0.518081	0.181334	0.271643	0.230869	0.176034	1.09766	0.240178	0.231762	0.273384	0.114885	0.104219
	287.6	0.22926	0.199871	0.242557	0.401914	0.518384	0.174668	0.277022	0.21416	0.176463	1.09803	0.241134	0.235765	0.270262	0.115191	0.104316
	287.8	0.23498	0.208078	0.243288	0.402232	0.518303	0.190339	0.279537	0.221418	0.176392	1.09832	0.238194	0.227579	0.274935	0.115149	0.103851
	288	0.233316	0.202585	0.237046	0.402354	0.518483	0.187617	0.27093	0.229649	0.176805	1.09796	0.239254	0.232149	0.273276	0.114841	0.103722
	288.2	0.227749	0.201447	0.242258	0.402492	0.518756	0.180868	0.268028	0.22261	0.177149	1.09752	0.238143	0.233541	0.272974	0.114786	0.103588
	288.4	0.226539	0.195657	0.242758	0.402728	0.51885	0.186353	0.280126	0.223673	0.176882	1.09772	0.238913	0.227433	0.27398	0.114854	0.10385
	288.6	0.230787	0.205603	0.242431	0.402673	0.518892	0.183924	0.270848	0.227508	0.177473	1.09786	0.238683	0.231001	0.271809	0.115108	0.10363
	288.8	0.228343	0.20404	0.239918	0.402336	0.519115	0.18358	0.269904	0.221649	0.178027	1.09777	0.238461	0.229843	0.273389	0.114745	0.103759
	289	0.231114	0.201694	0.24031	0.401977	0.518952	0.183237	0.276494	0.22229	0.177819	1.09818	0.240144	0.22258	0.275681	0.114361	0.103635
	289.2	0.232718	0.197431	0.244203	0.402088	0.51907	0.187748	0.27768	0.23266	0.177678	1.09792	0.240727	0.231138	0.275979	0.114275	0.103746
	289.4	0.232222	0.207977	0.242391	0.402046	0.519283	0.181582	0.274313	0.219843	0.177602	1.09822	0.238263	0.229505	0.273156	0.114399	0.103583
	289.6	0.231523	0.206289	0.240962	0.401451	0.51891	0.18249	0.276185	0.221457	0.17791	1.09904	0.236217	0.227807	0.275023	0.115068	0.103897
	289.8	0.235212	0.204835	0.24395	0.401534	0.518664	0.193411	0.276106	0.231033	0.17765	1.09897	0.245366	0.237801	0.27606	0.115139	0.103334
	290	0.227674	0.199369	0.243351	0.40156	0.518776	0.181721	0.2729	0.22397	0.177621	1.09863	0.24043	0.23954	0.273537	0.114773	0.103773
	290.2	0.233134	0.206467	0.245257	0.401404	0.518861	0.183852	0.281194	0.21865	0.177267	1.09946	0.24111	0.230412	0.276707	0.114737	0.104252
	290.4	0.232775	0.206167	0.244306	0.401415	0.518479	0.195844	0.272352	0.228688	0.177225	1.09973	0.240751	0.235131	0.27377	0.115013	0.103998
	290.6	0.232104	0.194877	0.240347	0.401956	0.518149	0.184034	0.267259	0.222355	0.177396	1.10003	0.236644	0.234624	0.274258	0.114939	0.103822
	290.8	0.237456	0.205217	0.244566	0.40199	0.518399	0.183731	0.275831	0.219566	0.177564	1.10031	0.246212	0.228999	0.272741	0.115304	0.104242
	291	0.233733	0.209618	0.243992	0.402619	0.518488	0.198505	0.27624	0.229174	0.176713	1.09962	0.239025	0.236176	0.273989	0.115494	0.103972
	291.2	0.23018	0.20341	0.248894	0.402892	0.518999	0.183836	0.272783	0.228607	0.176796	1.09943	0.239371	0.23937	0.272776	0.115457	0.103589
	291.4	0.23322	0.203482	0.246314	0.403113	0.519668	0.182397	0.273905	0.219691	0.177517	1.0997	0.241191	0.230452	0.275509	0.115938	0.103986
	291.6	0.230054	0.197435	0.242984	0.404003	0.51954	0.189382	0.283969	0.225828	0.177954	1.09999	0.239461	0.233026	0.280222	0.116044	0.10441
	291.8	0.232026	0.207774	0.244888	0.404089	0.520224	0.180256	0.274651	0.225635	0.178015	1.09978	0.243987	0.236237	0.279113	0.115613	0.104726
	292	0.231089	0.207355	0.244091	0.403816	0.520981	0.184395	0.270144	0.221669	0.178686	1.10017	0.240076	0.234787	0.278456	0.115934	0.104971
	292.2	0.229618	0.203772	0.246929	0.403782	0.520905	0.191975	0.278455	0.231508	0.178622	1.10063	0.241399	0.230071	0.276081	0.116348	0.105263
	292.4	0.232325	0.197529	0.244467	0.403693	0.52126	0.183466	0.275452	0.230148	0.178594	1.10106	0.2424	0.241563	0.273949	0.116704	0.105639
	292.6	0.238953	0.211312	0.250154	0.403243	0.521256	0.18152	0.271499	0.223237	0.179305	1.10159	0.245934	0.233066	0.276534	0.117204	0.106346
	292.8	0.232876	0.210062	0.245196	0.403008	0.521383	0.192781	0.279337	0.224658	0.179142	1.10168	0.240202	0.232879	0.281057	0.116907	0.106524
	293	0.231655	0.201698	0.246739	0.403399	0.521524	0.184119	0.273338	0.229321	0.178461	1.1017	0.241468	0.236341	0.274287	0.116833	0.106411
	293.2	0.234222	0.200196	0.247619	0.403636	0.522008	0.17817	0.274264	0.219943	0.178771	1.10145	0.242981	0.235949	0.270661	0.117342	0.106372
	293.4	0.230733	0.209222	0.249766	0.403354	0.522157	0.187629	0.283975	0.223132	0.179033	1.10255	0.240616	0.230206	0.278093	0.117957	0.106877
	293.6	0.233435	0.203685	0.243238	0.403483	0.521853	0.190668	0.274189	0.233221	0.17906	1.10326	0.240138	0.236981	0.275926	0.118284	0.107003
	293.8	0.234201	0.199789	0.247739	0.404034	0.522362	0.180429	0.272696	0.224548	0.179296	1.10285	0.24274	0.234368	0.274801	0.117902	0.10686
	294	0.235188	0.202077	0.245714	0.40405	0.52244	0.186569	0.285356	0.221041	0.179133	1.10335	0.243487	0.228039	0.277631	0.117724	0.10784
	294.2	0.233672	0.208161	0.249704	0.404586	0.522437	0.197855	0.282388	0.229267	0.178835	1.10347	0.246834	0.236773	0.276534	0.117998	0.108002
	294.4	0.232797	0.205403	0.243991	0.404964	0.522601	0.185755	0.272845	0.226269	0.178894	1.1032	0.239655	0.235234	0.272423	0.118093	0.107439
	294.6	0.235861	0.205817	0.246952	0.405326	0.523094	0.189242	0.275499	0.220801	0.17899	1.10364	0.241531	0.232203	0.273431	0.117884	0.107693
	294.8	0.233915	0.198537	0.244442	0.405547	0.523861	0.191396	0.27937	0.235842	0.178613	1.10321	0.244233	0.23509	0.279818	0.117725	0.10772
	295	0.230137	0.203476	0.243958	0.40526	0.524176	0.187409	0.269452	0.222573	0.178671	1.10272	0.243939	0.238905	0.27586	0.117611	0.107211
	295.2	0.23536	0.209143	0.246632	0.404962	0.524692	0.186412	0.283839	0.225308	0.179424	1.10369	0.239105	0.22926	0.278452	0.117551	0.10732
	295.4	0.233362	0.212735	0.242327	0.405627	0.52469	0.194724	0.279044	0.233377	0.17976	1.10437	0.243415	0.233055	0.279192	0.117241	0.10763
	295.6	0.234265	0.198007	0.24407	0.405944	0.524563	0.181482	0.275145	0.225132	0.179825	1.10477	0.246355	0.237946	0.275353	0.116755	0.10746
	295.8	0.236385	0.213497	0.246623	0.405718	0.525289	0.186175	0.283073	0.224888	0.179825	1.10493	0.243574	0.232292	0.279675	0.116632	0.107407
	296	0.235426	0.205861	0.245124	0.405751	0.525228	0.197813	0.276921	0.229292	0.17991	1.10537	0.245743	0.236536	0.279525	0.117026	0.107383
	296.2	0.231952	0.202128	0.247199	0.405612	0.524825	0.184216	0.27196	0.224722	0.179666	1.1052	0.243679	0.238322	0.278876	0.117065	0.107118
	296.4	0.231657	0.201206	0.24408	0.405768	0.524935	0.182618	0.277813	0.225031	0.180105	1.10531	0.240858	0.230388	0.275941	0.117344	0.107854
	296.6	0.238829	0.208953	0.247081	0.40588	0.524604	0.198554	0.28197	0.227166	0.180004	1.10594	0.246884	0.236553	0.282391	0.117489	0.108108
	296.8	0.23626	0.207978	0.248217	0.406121	0.524808	0.188334	0.271587	0.231188	0.179614	1.10524	0.242373	0.238487	0.271735	0.11746	0.107727
	297	0.234572	0.205566	0.24672	0.406309	0.524762	0.185225	0.27128	0.226165	0.179444	1.10509	0.243272	0.234673	0.273396	0.117461	0.107835
	297.2	0.233646	0.202091	0.245055	0.406167	0.524814	0.197108	0.276157	0.234793	0.179586	1.10555	0.244284	0.234138	0.281769	0.117938	0.107471
	297.4	0.232939	0.206322	0.248308	0.406308	0.524713	0.182805	0.278985	0.229944	0.179453	1.10626	0.238371	0.238518	0.280039	0.117789	0.107316
	297.6	0.235519	0.206507	0.244862	0.406994	0.524951	0.183667	0.280593	0.223103	0.179523	1.10643	0.240668	0.233582	0.275803	0.117764	0.107085
	297.8	0.237919	0.211099	0.246631	0.407293	0.525301	0.196023	0.281876	0.230887	0.179821	1.10607	0.244347	0.231385	0.27811	0.117693	0.10723
	298	0.236975	0.202395	0.248767	0.407486	0.524781	0.183847	0.282001	0.23835	0.179535	1.10618	0.245833	0.234984	0.274517	0.117823	0.10755
	298.2	0.234707	0.201661	0.250104	0.40812	0.525267	0.18071	0.279728	0.221195	0.17961	1.1058	0.246579	0.243407	0.276412	0.118057	0.107138
	298.4	0.235849	0.209576	0.248928	0.40837	0.525443	0.191277	0.282802	0.227	0.179926	1.10672	0.243661	0.234625	0.277085	0.11796	0.107
	298.6	0.23475	0.204749	0.246669	0.408047	0.525252	0.193236	0.275871	0.232412	0.180391	1.10659	0.245686	0.240663	0.281241	0.117941	0.107057
	298.8	0.232853	0.202628	0.246705	0.408173	0.52564	0.181982	0.281757	0.22652	0.180603	1.1062	0.242099	0.236476	0.275282	0.117835	0.106879
	299	0.241313	0.206881	0.247385	0.407729	0.526039	0.192489	0.279811	0.225325	0.181054	1.10686	0.244383	0.228647	0.277953	0.118057	0.10695
	299.2	0.232672	0.207247	0.250292	0.408016	0.526092	0.193976	0.284335	0.229057	0.181003	1.10776	0.240479	0.23813	0.278222	0.118115	0.107236
	299.4	0.232693	0.206437	0.24873	0.408522	0.526623	0.181133	0.274945	0.232228	0.180837	1.10765	0.245093	0.236726	0.276513	0.118012	0.107405
	299.6	0.23635	0.204486	0.251364	0.408278	0.527021	0.189681	0.284127	0.228075	0.180721	1.10776	0.243069	0.2319	0.277019	0.118521	0.107632
	299.8	0.232528	0.208872	0.248946	0.408544	0.527155	0.194757	0.278361	0.235742	0.180897	1.10765	0.241889	0.240135	0.278889	0.119109	0.107809
	300	0.238095	0.211197	0.249605	0.408633	0.527084	0.184324	0.270713	0.228132	0.180881	1.10748	0.244477	0.239285	0.276189	0.119075	0.108253
	300.2	0.239247	0.212986	0.2394	0.408184	0.527423	0.194717	0.281951	0.233501	0.180911	1.10773	0.244454	0.234528	0.280257	0.118817	0.108903
	300.4	0.232668	0.205946	0.249485	0.408096	0.52757	0.198999	0.279895	0.237189	0.180865	1.10825	0.243851	0.236664	0.280664	0.118926	0.109776
	300.6	0.234249	0.205069	0.248708	0.408022	0.527673	0.185831	0.275404	0.224044	0.180784	1.10775	0.246237	0.243057	0.281201	0.118735	0.109409
	300.8	0.235366	0.214537	0.248909	0.407926	0.528136	0.188945	0.272805	0.226931	0.180945	1.10697	0.24572	0.231676	0.279445	0.1188	0.109436
	301	0.238595	0.212954	0.242595	0.408008	0.528193	0.201433	0.279889	0.233299	0.180821	1.10736	0.246901	0.241912	0.281535	0.118648	0.109268
	301.2	0.235377	0.20411	0.250734	0.408368	0.528374	0.186416	0.273115	0.238456	0.180724	1.10717	0.244058	0.236722	0.277545	0.11857	0.1087
	301.4	0.239254	0.213125	0.251942	0.40876	0.528187	0.188337	0.279049	0.22538	0.180716	1.10737	0.246437	0.234495	0.275888	0.118796	0.10826
	301.6	0.229927	0.216586	0.245765	0.408745	0.528339	0.200764	0.283629	0.236278	0.180764	1.1074	0.249705	0.236851	0.280295	0.118845	0.108485
	301.8	0.236947	0.20229	0.251102	0.408974	0.527968	0.187559	0.27551	0.239645	0.181	1.107	0.244515	0.236994	0.276456	0.118866	0.108302
	302	0.240063	0.200203	0.248605	0.409499	0.527567	0.187898	0.282546	0.231275	0.181413	1.10665	0.24459	0.237164	0.278439	0.118908	0.108311
	302.2	0.236499	0.207447	0.247105	0.410012	0.527887	0.19531	0.288204	0.230474	0.181711	1.10715	0.245231	0.234306	0.279858	0.118908	0.108278
	302.4	0.238709	0.211291	0.241935	0.410165	0.527294	0.182599	0.275124	0.230944	0.181532	1.10763	0.2481	0.240177	0.27809	0.119299	0.108631
	302.6	0.238485	0.209107	0.252045	0.410148	0.527464	0.188045	0.281601	0.228943	0.182043	1.10691	0.240303	0.240677	0.281695	0.119318	0.108226
	302.8	0.24059	0.2071	0.249198	0.410324	0.527917	0.19953	0.284354	0.235169	0.182277	1.10744	0.24728	0.232491	0.2825	0.119277	0.108431
	303	0.235995	0.201632	0.249348	0.410319	0.527779	0.193605	0.280392	0.230774	0.181794	1.1081	0.24334	0.241054	0.280089	0.119448	0.108788
	303.2	0.235871	0.213539	0.250853	0.410677	0.52758	0.188775	0.278196	0.221886	0.181477	1.10874	0.248911	0.23698	0.280739	0.119611	0.109043
	303.4	0.233227	0.208524	0.248513	0.410581	0.528116	0.199394	0.283242	0.236171	0.181634	1.10901	0.246055	0.235052	0.281703	0.119917	0.109206
	303.6	0.234796	0.201742	0.247876	0.410811	0.528454	0.194468	0.281039	0.235163	0.181639	1.10921	0.246464	0.242595	0.277211	0.120358	0.109659
	303.8	0.23677	0.208413	0.24702	0.410888	0.528605	0.184786	0.280426	0.222703	0.181806	1.10919	0.24691	0.237658	0.280478	0.119974	0.109666
	304	0.237889	0.213741	0.251108	0.411139	0.529042	0.197197	0.285335	0.227733	0.18183	1.10945	0.248038	0.236546	0.284215	0.119863	0.110236
	304.2	0.233824	0.210328	0.248153	0.411054	0.529201	0.196163	0.281256	0.236501	0.18149	1.11024	0.246844	0.240044	0.283619	0.119687	0.11105
	304.4	0.237723	0.198945	0.249454	0.411437	0.529074	0.184651	0.279834	0.229688	0.181496	1.11013	0.246399	0.238641	0.282639	0.119509	0.110795
	304.6	0.23971	0.213138	0.253898	0.41191	0.529663	0.197116	0.290236	0.228674	0.182025	1.11001	0.249855	0.233707	0.283985	0.119187	0.11087
	304.8	0.238992	0.210231	0.251193	0.41213	0.530264	0.199568	0.281368	0.237164	0.181866	1.11099	0.246514	0.242014	0.278487	0.119257	0.110905
	305	0.236632	0.209856	0.248675	0.412502	0.530591	0.183211	0.281295	0.231176	0.18209	1.11119	0.246005	0.237757	0.277428	0.119188	0.110825
	305.2	0.235254	0.206776	0.255582	0.412893	0.531089	0.193489	0.283234	0.232993	0.181893	1.11114	0.241895	0.232885	0.279612	0.119068	0.110776
	305.4	0.235224	0.208896	0.251733	0.412778	0.531417	0.199838	0.282021	0.238889	0.18187	1.11177	0.254073	0.235806	0.283971	0.11977	0.110729
	305.6	0.237324	0.212289	0.254051	0.412932	0.531787	0.192133	0.278	0.231379	0.181921	1.11181	0.24886	0.243792	0.285434	0.119376	0.110776
	305.8	0.236427	0.206029	0.250255	0.413181	0.531696	0.193748	0.281058	0.227218	0.182782	1.11167	0.249817	0.23126	0.279707	0.119831	0.110648
	306	0.237066	0.210949	0.248425	0.413121	0.532065	0.195866	0.28208	0.240837	0.182959	1.11225	0.248831	0.240605	0.28448	0.120251	0.111114
	306.2	0.237649	0.20664	0.252724	0.412809	0.532202	0.188064	0.28038	0.236687	0.182493	1.11289	0.246429	0.24095	0.283557	0.120648	0.11152
	306.4	0.24004	0.21011	0.247901	0.412585	0.531965	0.187919	0.285326	0.231199	0.182832	1.11286	0.246605	0.234125	0.277498	0.120865	0.111448
	306.6	0.237813	0.210002	0.255019	0.412485	0.532379	0.197636	0.283617	0.241643	0.183135	1.11328	0.245608	0.23659	0.281026	0.120487	0.111148
	306.8	0.24188	0.204184	0.252454	0.412355	0.531804	0.18943	0.283719	0.237096	0.183314	1.11386	0.246953	0.243391	0.280783	0.120474	0.111387
	307	0.237259	0.212313	0.252976	0.412179	0.531407	0.188883	0.288526	0.231414	0.183308	1.11412	0.249355	0.237288	0.2779	0.120704	0.111345
	307.2	0.2329	0.221478	0.256056	0.412185	0.531642	0.199548	0.287336	0.236282	0.183748	1.11465	0.251754	0.239872	0.285572	0.121123	0.111622
	307.4	0.239756	0.205482	0.247957	0.412149	0.531975	0.193233	0.282571	0.237757	0.183721	1.11448	0.247971	0.244703	0.282089	0.121517	0.111956
	307.6	0.238635	0.207121	0.253667	0.412179	0.532556	0.190247	0.286736	0.228178	0.183708	1.11356	0.253417	0.240212	0.281445	0.121588	0.11233
	307.8	0.24331	0.2124	0.251755	0.412011	0.531941	0.205143	0.29099	0.232351	0.183737	1.11356	0.249408	0.233773	0.286313	0.121677	0.112192
	308	0.234093	0.209608	0.251718	0.412519	0.532115	0.193106	0.28116	0.23482	0.183537	1.11362	0.247474	0.244693	0.280699	0.122025	0.112695
	308.2	0.236647	0.207692	0.248988	0.412737	0.531913	0.193769	0.280035	0.233035	0.184213	1.11336	0.247919	0.242705	0.276559	0.121879	0.112745
	308.4	0.241936	0.206755	0.25076	0.413274	0.53219	0.199932	0.287669	0.235717	0.184592	1.1133	0.25215	0.237429	0.283166	0.121664	0.112793
	308.6	0.239524	0.211741	0.255573	0.413611	0.532806	0.199785	0.287804	0.230555	0.184452	1.1136	0.249258	0.240456	0.283334	0.121255	0.113253
	308.8	0.239492	0.214944	0.256443	0.414018	0.532346	0.185223	0.284427	0.23162	0.184194	1.11369	0.245456	0.241137	0.27964	0.121132	0.112789
	309	0.240313	0.217005	0.249378	0.414204	0.533043	0.201557	0.286071	0.234086	0.184494	1.11366	0.251758	0.237191	0.281886	0.12128	0.11265
	309.2	0.237428	0.206229	0.253103	0.41452	0.533579	0.195435	0.281058	0.233928	0.184383	1.11444	0.250757	0.244125	0.282583	0.121295	0.112522
	309.4	0.240911	0.213297	0.250367	0.414585	0.533252	0.190673	0.282813	0.231584	0.184386	1.11484	0.248729	0.239823	0.284134	0.121374	0.112355
	309.6	0.234614	0.216216	0.252309	0.414949	0.533612	0.201098	0.289594	0.236502	0.18445	1.11507	0.251925	0.240235	0.281015	0.12127	0.111636
	309.8	0.239156	0.215083	0.24914	0.414887	0.533815	0.199755	0.280904	0.240348	0.184671	1.11573	0.248633	0.244409	0.282434	0.122021	0.111408
	310	0.242367	0.202189	0.255519	0.415148	0.533946	0.191734	0.282115	0.236023	0.184479	1.11676	0.244868	0.244016	0.284477	0.121847	0.111926
	310.2	0.239464	0.211905	0.253806	0.415301	0.533487	0.196737	0.287849	0.227206	0.184375	1.11642	0.250501	0.231533	0.280491	0.121495	0.111873
	310.4	0.236224	0.216912	0.253155	0.415523	0.533374	0.205231	0.285307	0.237311	0.18518	1.11647	0.24653	0.244392	0.283635	0.121367	0.11157
	310.6	0.24427	0.205723	0.252021	0.415961	0.533224	0.192355	0.279894	0.234194	0.185148	1.11684	0.244053	0.243054	0.282582	0.121085	0.111271
	310.8	0.238705	0.207925	0.253403	0.41618	0.532786	0.200115	0.287823	0.232279	0.18582	1.11644	0.246366	0.238863	0.285122	0.120863	0.110718
	311	0.237771	0.212294	0.250672	0.415743	0.533278	0.202159	0.287509	0.238114	0.186176	1.11622	0.250298	0.24235	0.280441	0.121072	0.110476
	311.2	0.237179	0.209874	0.256103	0.415674	0.533565	0.197342	0.281593	0.236799	0.185972	1.11623	0.252492	0.245685	0.282167	0.121194	0.110485
	311.4	0.241023	0.21109	0.250368	0.415594	0.533605	0.197365	0.28855	0.235679	0.185654	1.11581	0.249629	0.236578	0.285274	0.120787	0.110445
	311.6	0.242155	0.208673	0.254497	0.415187	0.534083	0.20344	0.292299	0.242437	0.185991	1.11532	0.252524	0.245931	0.28228	0.12081	0.11018
	311.8	0.23875	0.205093	0.255964	0.414976	0.533774	0.192041	0.285219	0.233083	0.186114	1.11576	0.252979	0.246544	0.285401	0.12071	0.110282
	312	0.237097	0.218821	0.253087	0.41506	0.534152	0.193115	0.287462	0.228486	0.186556	1.11564	0.249987	0.238076	0.282394	0.120387	0.110482
	312.2	0.244475	0.217275	0.251426	0.415094	0.533956	0.20243	0.291711	0.243494	0.187072	1.11543	0.245589	0.24129	0.285095	0.120052	0.1107
	312.4	0.242353	0.203478	0.252482	0.414976	0.53381	0.189557	0.285628	0.237102	0.186644	1.11598	0.251278	0.247373	0.281438	0.119834	0.111077
	312.6	0.239191	0.212519	0.254633	0.415254	0.534141	0.189568	0.284006	0.224124	0.186542	1.11602	0.249241	0.23554	0.280974	0.119726	0.110954
	312.8	0.239278	0.220323	0.256287	0.415111	0.533903	0.206824	0.290059	0.239448	0.187053	1.11632	0.249119	0.238425	0.283481	0.119975	0.110524
	313	0.24546	0.209842	0.254182	0.415161	0.535074	0.199573	0.284173	0.243947	0.186932	1.1173	0.247916	0.245474	0.286285	0.12026	0.110428
	313.2	0.241544	0.209206	0.255117	0.415572	0.535024	0.191995	0.287205	0.232723	0.186823	1.11761	0.250927	0.239742	0.286004	0.120327	0.110524
	313.4	0.242169	0.216467	0.258032	0.415539	0.535229	0.201551	0.296217	0.237686	0.186756	1.11769	0.253325	0.237014	0.286777	0.120602	0.110045
	313.6	0.240458	0.213644	0.250776	0.415692	0.536085	0.199977	0.28309	0.243504	0.186876	1.11829	0.250894	0.244966	0.283341	0.121049	0.109731
	313.8	0.241658	0.218843	0.250362	0.416174	0.535603	0.192933	0.287896	0.236747	0.186873	1.11898	0.2442	0.245948	0.285085	0.120906	0.110409
	314	0.243896	0.212551	0.25396	0.416592	0.534938	0.20544	0.284199	0.240239	0.187016	1.11882	0.253366	0.240727	0.282317	0.121002	0.110808
	314.2	0.236385	0.214667	0.253592	0.416674	0.534619	0.201047	0.284436	0.237454	0.186836	1.1182	0.250814	0.242971	0.288245	0.121794	0.110974
	314.4	0.245877	0.21564	0.253727	0.416916	0.534466	0.19106	0.282069	0.236589	0.186929	1.11795	0.248023	0.244049	0.284513	0.12263	0.110882
	314.6	0.243609	0.215314	0.248637	0.417134	0.5343	0.202668	0.286568	0.240218	0.18712	1.1177	0.251729	0.235861	0.287502	0.122737	0.110796
	314.8	0.235169	0.20728	0.256605	0.416905	0.534675	0.205774	0.284766	0.247511	0.187248	1.11739	0.253067	0.245536	0.29176	0.123169	0.110866
	315	0.240667	0.21495	0.256487	0.41687	0.534858	0.190127	0.290488	0.234246	0.187207	1.11751	0.246989	0.242088	0.278168	0.123362	0.111394
	315.2	0.242199	0.217508	0.252207	0.417045	0.534733	0.201597	0.294961	0.237523	0.18665	1.11742	0.253412	0.232995	0.284692	0.123483	0.111141
	315.4	0.240922	0.213351	0.250905	0.416861	0.535036	0.200998	0.283744	0.247971	0.186679	1.11731	0.255676	0.243242	0.285212	0.123478	0.111919
	315.6	0.237874	0.203764	0.259803	0.416611	0.535118	0.194833	0.288423	0.235015	0.186797	1.11775	0.249705	0.242754	0.280652	0.123699	0.112481
	315.8	0.247386	0.207315	0.253415	0.416834	0.534594	0.199923	0.29195	0.230521	0.187121	1.11795	0.253319	0.239471	0.28395	0.12331	0.112789
	316	0.241631	0.21757	0.256662	0.416963	0.534794	0.201577	0.290639	0.243576	0.18716	1.11783	0.251408	0.245555	0.286411	0.122833	0.113024
	316.2	0.23944	0.210424	0.259153	0.41721	0.535081	0.190363	0.279505	0.242022	0.186525	1.11821	0.250635	0.248322	0.28474	0.122664	0.113486
	316.4	0.240355	0.208911	0.251692	0.417327	0.534666	0.195589	0.292765	0.23988	0.186645	1.11841	0.249576	0.232821	0.291771	0.122637	0.11364
	316.6	0.237425	0.219592	0.253794	0.41761	0.535297	0.20637	0.294337	0.239037	0.186718	1.11872	0.248905	0.245846	0.286347	0.122556	0.113693
	316.8	0.244362	0.220086	0.255615	0.417723	0.535105	0.193984	0.288167	0.237301	0.186538	1.11964	0.255183	0.248731	0.285482	0.122328	0.113473
	317	0.245242	0.216361	0.251695	0.418387	0.53571	0.199016	0.288137	0.237278	0.185563	1.12024	0.249482	0.239125	0.287189	0.121769	0.113287
	317.2	0.239301	0.210996	0.255026	0.418873	0.535778	0.200425	0.288915	0.245121	0.185766	1.12033	0.255115	0.248934	0.286858	0.121639	0.113417
	317.4	0.24241	0.206764	0.255884	0.418557	0.536493	0.195317	0.28222	0.236246	0.186104	1.12093	0.252918	0.247203	0.287168	0.121962	0.113327
	317.6	0.240978	0.219301	0.255808	0.418666	0.536654	0.197893	0.292606	0.233999	0.18595	1.12163	0.255822	0.237656	0.283738	0.121746	0.113186
	317.8	0.245083	0.219238	0.253744	0.418822	0.535811	0.203695	0.28997	0.24388	0.186019	1.12179	0.253172	0.24286	0.292432	0.121455	0.113216
	318	0.243203	0.212565	0.25343	0.418652	0.535917	0.202763	0.281105	0.247394	0.186407	1.12194	0.247253	0.248897	0.287372	0.122116	0.112722
	318.2	0.241185	0.21681	0.251919	0.41854	0.535554	0.192288	0.287368	0.232264	0.186533	1.12215	0.254648	0.24356	0.287488	0.122488	0.112945
	318.4	0.23937	0.221262	0.254995	0.418393	0.535818	0.206997	0.29295	0.241809	0.187461	1.12208	0.256143	0.239841	0.285971	0.122382	0.112523
	318.6	0.238719	0.214657	0.253391	0.418114	0.536109	0.205007	0.287738	0.243939	0.188066	1.12213	0.248214	0.245333	0.284365	0.122559	0.112527
	318.8	0.247058	0.209514	0.257639	0.418147	0.536506	0.193668	0.286074	0.231988	0.188135	1.12257	0.248549	0.245352	0.284754	0.122726	0.112814
	319	0.241873	0.214355	0.257997	0.41845	0.536463	0.208052	0.292083	0.241146	0.188527	1.12264	0.2534	0.242174	0.28941	0.122378	0.112497
	319.2	0.238627	0.221156	0.257491	0.418245	0.536918	0.202282	0.286618	0.241443	0.18864	1.12228	0.258189	0.247431	0.286384	0.122982	0.112509
	319.4	0.24163	0.215112	0.250963	0.418009	0.537458	0.193269	0.282096	0.238954	0.189062	1.12192	0.249403	0.244629	0.281664	0.12323	0.113044
	319.6	0.244932	0.210851	0.253555	0.418206	0.537447	0.202588	0.291583	0.24385	0.189167	1.12205	0.252787	0.2391	0.289292	0.123215	0.112658
	319.8	0.243785	0.210399	0.255849	0.41847	0.53729	0.201438	0.2947	0.241458	0.189326	1.12189	0.247616	0.247135	0.291463	0.123252	0.112514
	320	0.242531	0.216372	0.256784	0.418425	0.537627	0.19367	0.286914	0.233104	0.188976	1.12207	0.256536	0.248417	0.285219	0.12364	0.112935
	320.2	0.244662	0.215229	0.261379	0.418529	0.537705	0.205715	0.297328	0.241443	0.189168	1.12198	0.254811	0.242702	0.291346	0.123725	0.1129
	320.4	0.23905	0.213405	0.260197	0.418377	0.537797	0.2062	0.294848	0.246199	0.189285	1.12129	0.256512	0.246169	0.288588	0.123949	0.112813
	320.6	0.244013	0.209606	0.256625	0.418857	0.538305	0.189995	0.290505	0.235929	0.189094	1.12214	0.252599	0.249878	0.287178	0.12422	0.113276
	320.8	0.247962	0.223879	0.255693	0.419482	0.538556	0.203935	0.29116	0.235848	0.188322	1.12224	0.25722	0.238575	0.28823	0.124267	0.113203
	321	0.241523	0.216452	0.260615	0.419791	0.539046	0.203987	0.289646	0.248884	0.188001	1.12212	0.258371	0.245122	0.292305	0.124598	0.113344
	321.2	0.249246	0.205869	0.257951	0.419997	0.539332	0.196177	0.291831	0.232404	0.18816	1.12206	0.255558	0.250161	0.289961	0.125239	0.113786
	321.4	0.243046	0.215345	0.253458	0.4199	0.539509	0.202969	0.29479	0.234238	0.18795	1.12235	0.256561	0.242969	0.288373	0.125118	0.113996
	321.6	0.243884	0.222678	0.254808	0.420198	0.539261	0.205922	0.290099	0.242769	0.187597	1.12247	0.25297	0.245387	0.293085	0.124775	0.113595
	321.8	0.248555	0.215712	0.256767	0.420204	0.53957	0.197387	0.288276	0.239874	0.187888	1.12306	0.25249	0.250102	0.287888	0.124814	0.113894
	322	0.249725	0.212247	0.253874	0.420382	0.540009	0.198056	0.288885	0.234552	0.188203	1.1238	0.252488	0.240906	0.290982	0.1251	0.113929
	322.2	0.245155	0.218887	0.256434	0.420727	0.540048	0.207626	0.294532	0.244908	0.188549	1.12405	0.257147	0.246281	0.295107	0.125028	0.114325
	322.4	0.244735	0.217533	0.258054	0.420612	0.540397	0.199244	0.286134	0.239099	0.188685	1.12404	0.255542	0.251051	0.287538	0.124836	0.114121
	322.6	0.246668	0.218289	0.254742	0.421267	0.540444	0.201309	0.287714	0.232997	0.188345	1.12464	0.256884	0.241694	0.287802	0.12478	0.114144
	322.8	0.248052	0.21715	0.255032	0.421888	0.540465	0.207196	0.287706	0.248779	0.188665	1.12493	0.259413	0.245221	0.293251	0.124667	0.114123
	323	0.237998	0.21471	0.253541	0.422058	0.54059	0.199619	0.291922	0.24453	0.18924	1.12508	0.253511	0.250946	0.292708	0.124704	0.113455
	323.2	0.249988	0.226175	0.258612	0.422378	0.540713	0.1941	0.291658	0.23704	0.189366	1.12543	0.258485	0.241551	0.285159	0.125086	0.11379
	323.4	0.246811	0.219392	0.256878	0.422539	0.540552	0.209128	0.294908	0.249337	0.189471	1.12539	0.253159	0.243564	0.290839	0.124834	0.113433
	323.6	0.244494	0.215001	0.258686	0.422709	0.540284	0.20039	0.289734	0.251096	0.189754	1.12586	0.249742	0.247057	0.287498	0.124857	0.112959
	323.8	0.247658	0.210784	0.256018	0.422594	0.540364	0.197165	0.296298	0.232095	0.189975	1.12632	0.252185	0.249202	0.288476	0.125	0.113156
	324	0.248349	0.219861	0.263542	0.422274	0.540181	0.208885	0.294606	0.240371	0.190367	1.12588	0.255286	0.242949	0.285147	0.1253	0.11313
	324.2	0.244364	0.21683	0.256205	0.422299	0.54068	0.205964	0.290519	0.244822	0.19067	1.12521	0.255599	0.24497	0.283783	0.124835	0.112822
	324.4	0.2448	0.21429	0.260955	0.422737	0.5408	0.192737	0.286747	0.240453	0.190589	1.12551	0.254731	0.250597	0.287417	0.124771	0.113112
	324.6	0.247293	0.214075	0.256707	0.423364	0.540414	0.206308	0.297043	0.240831	0.19086	1.12639	0.255061	0.246021	0.294615	0.124936	0.113083
	324.8	0.247576	0.213372	0.261378	0.423158	0.540644	0.209884	0.294365	0.240156	0.190655	1.12585	0.258311	0.246883	0.289617	0.125118	0.112917
	325	0.244899	0.215396	0.253019	0.422853	0.540652	0.195605	0.286989	0.233685	0.190962	1.12594	0.253354	0.24369	0.289069	0.125307	0.113324
	325.2	0.248683	0.213305	0.25547	0.423214	0.540731	0.210784	0.295878	0.245549	0.19094	1.12604	0.250462	0.240741	0.294085	0.12514	0.113559
	325.4	0.24678	0.213358	0.260691	0.422861	0.540491	0.20607	0.297017	0.24823	0.190906	1.12631	0.25558	0.245131	0.293492	0.124912	0.113798
	325.6	0.247846	0.216069	0.25794	0.422742	0.540772	0.196118	0.294282	0.238629	0.190729	1.12665	0.25833	0.248535	0.295129	0.125253	0.114136
	325.8	0.249249	0.222105	0.260189	0.422571	0.540975	0.208522	0.294918	0.239967	0.190742	1.12751	0.254171	0.248103	0.290868	0.125521	0.114983
	326	0.247723	0.215109	0.259717	0.42275	0.541137	0.205957	0.290306	0.248017	0.19077	1.12727	0.255258	0.247729	0.288569	0.125769	0.115103
	326.2	0.242139	0.213148	0.256276	0.423118	0.541192	0.194133	0.288861	0.237959	0.190642	1.12694	0.259871	0.249079	0.288148	0.125844	0.115246
	326.4	0.243267	0.216842	0.256902	0.423287	0.540828	0.198007	0.295283	0.23653	0.190004	1.12722	0.250081	0.241497	0.293849	0.126001	0.115344
	326.6	0.240815	0.220239	0.259245	0.423695	0.540945	0.209891	0.295647	0.244856	0.190108	1.1275	0.257803	0.250287	0.289628	0.12614	0.115372
	326.8	0.248087	0.214762	0.257088	0.423846	0.540647	0.202865	0.287856	0.242913	0.190479	1.12728	0.257832	0.246589	0.292313	0.126439	0.115658
	327	0.246332	0.215013	0.260484	0.423965	0.540897	0.195471	0.294203	0.236215	0.190321	1.12769	0.252606	0.239459	0.287692	0.126455	0.11598
	327.2	0.247665	0.222203	0.258555	0.424424	0.540575	0.207668	0.298507	0.248062	0.189617	1.12786	0.257538	0.250356	0.292689	0.125905	0.115844
	327.4	0.248628	0.215675	0.258995	0.424366	0.54057	0.202459	0.293074	0.244674	0.189578	1.12765	0.259605	0.250029	0.289322	0.125953	0.115841
	327.6	0.249235	0.220998	0.25706	0.4242	0.54079	0.198662	0.291704	0.246536	0.18944	1.12815	0.258123	0.246346	0.293291	0.126011	0.116124
	327.8	0.247926	0.21505	0.258464	0.424126	0.540698	0.209377	0.299108	0.247464	0.189428	1.12798	0.256704	0.250685	0.293814	0.126097	0.116802
	328	0.243977	0.217529	0.261031	0.423947	0.540699	0.201	0.291158	0.241929	0.189836	1.12715	0.259309	0.251526	0.291118	0.126064	0.117107
	328.2	0.247225	0.217406	0.254875	0.424513	0.541488	0.195941	0.293607	0.237592	0.189974	1.12747	0.254323	0.245796	0.290648	0.125944	0.117743
	328.4	0.250305	0.218152	0.256236	0.42488	0.541648	0.213863	0.29491	0.244035	0.190189	1.12801	0.251329	0.251522	0.292628	0.125688	0.117897
	328.6	0.251724	0.213743	0.261348	0.424501	0.5417	0.202721	0.2922	0.250698	0.190583	1.12788	0.254815	0.250076	0.293136	0.125983	0.117582
	328.8	0.244656	0.213201	0.255781	0.423985	0.542227	0.195533	0.295467	0.235593	0.190665	1.1283	0.256908	0.244828	0.293306	0.125974	0.118166
	329	0.24775	0.22553	0.259966	0.424052	0.54266	0.210205	0.293921	0.241055	0.19115	1.12834	0.259505	0.247318	0.293041	0.125942	0.118184
	329.2	0.24469	0.215572	0.261491	0.424269	0.543068	0.205209	0.29442	0.250418	0.191428	1.12849	0.254698	0.251532	0.291993	0.125926	0.117946
	329.4	0.244622	0.213448	0.257896	0.424221	0.543365	0.199327	0.29131	0.242104	0.191756	1.12874	0.257488	0.2514	0.29309	0.12632	0.117972
	329.6	0.248996	0.214942	0.258922	0.424972	0.543301	0.204623	0.299773	0.242478	0.192097	1.12919	0.260876	0.247236	0.29267	0.126172	0.117966
	329.8	0.246082	0.219529	0.258605	0.425171	0.543585	0.209138	0.295096	0.248543	0.192644	1.12886	0.252573	0.253437	0.294796	0.126343	0.117959
	330	0.245917	0.217699	0.260179	0.425313	0.544357	0.196332	0.289602	0.241749	0.192859	1.12787	0.254745	0.252053	0.292666	0.126419	0.117252
	330.2	0.246783	0.210639	0.257489	0.425667	0.544127	0.207996	0.295978	0.241357	0.192478	1.12821	0.253492	0.23924	0.293179	0.126069	0.117309
	330.4	0.251264	0.212166	0.258339	0.425694	0.544129	0.209918	0.29724	0.245983	0.192294	1.12841	0.257443	0.249251	0.29591	0.126128	0.117105
	330.6	0.245225	0.214543	0.25877	0.425518	0.544449	0.195838	0.293403	0.237497	0.192517	1.12783	0.259821	0.249762	0.293149	0.126225	0.117073
	330.8	0.249266	0.223594	0.264243	0.425915	0.544259	0.207799	0.300746	0.237362	0.192078	1.12781	0.255078	0.240353	0.293042	0.126058	0.117388
	331	0.246611	0.214862	0.261474	0.425996	0.54415	0.208962	0.296811	0.249193	0.191703	1.12752	0.260853	0.248263	0.294181	0.125594	0.117227
	331.2	0.244394	0.20775	0.259558	0.425912	0.543931	0.201649	0.293799	0.241059	0.191465	1.12717	0.258744	0.251667	0.289717	0.125317	0.116597
	331.4	0.248975	0.224508	0.263564	0.425627	0.544136	0.202571	0.299019	0.241735	0.191803	1.12766	0.258064	0.249449	0.294345	0.125998	0.117092
	331.6	0.244452	0.22115	0.254591	0.42574	0.544115	0.21006	0.294313	0.25397	0.191757	1.12753	0.260789	0.253094	0.293308	0.125953	0.117738
	331.8	0.248412	0.208167	0.26428	0.425747	0.544191	0.205156	0.285995	0.243475	0.192019	1.12682	0.256513	0.253437	0.290401	0.126108	0.117736
	332	0.250825	0.217805	0.262256	0.425523	0.544575	0.199551	0.293558	0.239555	0.191732	1.12685	0.257913	0.246582	0.291634	0.126018	0.117659
	332.2	0.24505	0.219575	0.264415	0.425755	0.544311	0.211421	0.298542	0.242433	0.191439	1.12783	0.255677	0.25083	0.29409	0.126106	0.11775
	332.4	0.247558	0.220687	0.266181	0.425531	0.54408	0.20172	0.289341	0.250712	0.191274	1.12837	0.256392	0.252946	0.294256	0.126355	0.117492
	332.6	0.251675	0.210967	0.261549	0.425316	0.544018	0.203937	0.292755	0.246599	0.191607	1.1291	0.259721	0.245397	0.289645	0.126729	0.117325
	332.8	0.247578	0.218056	0.255837	0.425685	0.544689	0.212367	0.306755	0.247416	0.191686	1.12981	0.261057	0.249838	0.294535	0.126896	0.117976
	333	0.25114	0.222315	0.260064	0.426123	0.544784	0.204494	0.297308	0.246304	0.192456	1.13012	0.261127	0.252905	0.293723	0.127377	0.117513
	333.2	0.249708	0.214879	0.261752	0.426557	0.545207	0.204179	0.296698	0.246909	0.192738	1.1315	0.257632	0.248463	0.294904	0.127785	0.11753
	333.4	0.25152	0.216989	0.259918	0.426827	0.544839	0.211896	0.301022	0.247934	0.192989	1.13252	0.254332	0.250374	0.292929	0.128188	0.116955
	333.6	0.248637	0.214468	0.267032	0.427358	0.544657	0.200523	0.291041	0.248121	0.193734	1.13267	0.263269	0.254242	0.292871	0.128286	0.116703
	333.8	0.253068	0.223053	0.259313	0.427488	0.545257	0.201215	0.296349	0.243627	0.193537	1.13259	0.257268	0.252955	0.297946	0.128837	0.116355
	334	0.244372	0.222043	0.259732	0.427609	0.545345	0.212792	0.300337	0.248548	0.193069	1.13318	0.257126	0.247878	0.294667	0.128855	0.116126
	334.2	0.253216	0.217678	0.258877	0.427505	0.544839	0.20836	0.294339	0.252136	0.19308	1.13384	0.257215	0.255906	0.295041	0.128814	0.116212
	334.4	0.245411	0.217472	0.262999	0.427642	0.545185	0.195965	0.296309	0.236873	0.19331	1.13375	0.257554	0.251225	0.291514	0.129526	0.116177
	334.6	0.253504	0.224272	0.267157	0.427878	0.545005	0.205799	0.300679	0.24696	0.193109	1.13387	0.260501	0.246888	0.29768	0.129365	0.116546
	334.8	0.250584	0.220014	0.259337	0.428073	0.544874	0.207404	0.294624	0.249304	0.193122	1.13359	0.262498	0.25314	0.296797	0.128884	0.116585
	335	0.249113	0.211071	0.261422	0.427979	0.545181	0.201009	0.301079	0.244536	0.193436	1.13342	0.260111	0.248848	0.291633	0.128554	0.116509
	335.2	0.245336	0.224608	0.263304	0.427535	0.545585	0.208796	0.303591	0.241042	0.193505	1.13377	0.265894	0.246458	0.293568	0.12847	0.116912
	335.4	0.248612	0.218412	0.262926	0.427795	0.545637	0.204684	0.2948	0.245927	0.193694	1.13357	0.259113	0.257274	0.291834	0.128513	0.116742
	335.6	0.249276	0.220247	0.265405	0.428329	0.545587	0.200531	0.292519	0.244453	0.193681	1.13257	0.257161	0.250431	0.295444	0.127783	0.117011
	335.8	0.255194	0.217157	0.261768	0.427933	0.545556	0.206898	0.303486	0.251194	0.19313	1.13271	0.259971	0.246476	0.296457	0.127143	0.117239
	336	0.25182	0.21967	0.264364	0.428146	0.545127	0.205929	0.301224	0.249726	0.1926	1.13292	0.262662	0.253742	0.299916	0.126868	0.117797
	336.2	0.247749	0.220976	0.261277	0.428277	0.545045	0.204171	0.292049	0.240511	0.192706	1.13301	0.255951	0.252891	0.297281	0.127194	0.118405
	336.4	0.249002	0.221756	0.265093	0.428246	0.545776	0.204013	0.301307	0.247812	0.192716	1.1331	0.259496	0.241692	0.295735	0.127343	0.119234
	336.6	0.252568	0.223752	0.263587	0.428521	0.546248	0.208243	0.299833	0.253261	0.193026	1.13321	0.259863	0.253818	0.296133	0.127002	0.119737
	336.8	0.248126	0.215348	0.261277	0.4286	0.546781	0.198013	0.296036	0.242023	0.193222	1.1335	0.259171	0.256696	0.29269	0.126973	0.120389
	337	0.251036	0.230011	0.261422	0.428795	0.546758	0.207962	0.301134	0.24285	0.193438	1.13476	0.267123	0.244941	0.296533	0.127032	0.120504
	337.2	0.249417	0.221093	0.257519	0.428832	0.547141	0.215186	0.300072	0.247842	0.19319	1.13545	0.259962	0.257094	0.298805	0.127084	0.120654
	337.4	0.251835	0.217943	0.267471	0.429043	0.547452	0.20073	0.296975	0.248061	0.193889	1.13486	0.259355	0.258656	0.289648	0.127309	0.119946
	337.6	0.252449	0.213743	0.259088	0.429571	0.548279	0.204767	0.304431	0.246502	0.19439	1.13425	0.258392	0.24703	0.298549	0.127436	0.120304
	337.8	0.246437	0.220918	0.261538	0.42989	0.548725	0.216825	0.303975	0.248464	0.193823	1.13504	0.260661	0.249702	0.297553	0.127272	0.120335
	338	0.249832	0.220823	0.262715	0.429749	0.548563	0.201847	0.294548	0.248879	0.194334	1.13563	0.258479	0.253852	0.294391	0.127419	0.120729
	338.2	0.250564	0.21783	0.263827	0.429458	0.549112	0.204411	0.295109	0.246127	0.195012	1.13595	0.249092	0.252077	0.296328	0.127631	0.120389
	338.4	0.249481	0.215256	0.263373	0.430024	0.549386	0.21035	0.305185	0.252749	0.19533	1.13629	0.259805	0.250061	0.299991	0.127963	0.12023
	338.6	0.248826	0.22353	0.263642	0.430156	0.549036	0.205293	0.3006	0.247317	0.195744	1.13614	0.262094	0.258786	0.294127	0.127721	0.120335
	338.8	0.252874	0.223897	0.260571	0.429863	0.549597	0.204804	0.299875	0.240749	0.196397	1.13577	0.259289	0.249631	0.30137	0.128158	0.120288
	339	0.254047	0.219586	0.264083	0.42976	0.549879	0.209276	0.300413	0.254799	0.19631	1.13675	0.257735	0.252717	0.293772	0.128479	0.120331
	339.2	0.251781	0.214188	0.259442	0.429327	0.549879	0.208519	0.296793	0.247964	0.19662	1.13654	0.260185	0.252323	0.295932	0.1286	0.120137
	339.4	0.248892	0.22192	0.266085	0.429756	0.549861	0.204751	0.300597	0.242834	0.19674	1.13575	0.264427	0.251045	0.291979	0.128807	0.11939
	339.6	0.250457	0.228251	0.26502	0.429812	0.54999	0.212764	0.309615	0.241267	0.196532	1.1361	0.261184	0.249954	0.298743	0.129069	0.11979
	339.8	0.248213	0.21624	0.262321	0.429422	0.550029	0.207346	0.294928	0.255032	0.195944	1.13651	0.257993	0.255033	0.296865	0.12945	0.119943
	340	0.249109	0.21598	0.260174	0.429411	0.550069	0.201921	0.30136	0.239306	0.196139	1.13647	0.261572	0.253885	0.295647	0.130078	0.119309
	340.2	0.246229	0.231031	0.261916	0.429088	0.550581	0.210295	0.303859	0.244721	0.196386	1.13685	0.26067	0.247593	0.302956	0.130261	0.11917
	340.4	0.248885	0.22512	0.264637	0.429044	0.550679	0.209484	0.300714	0.253754	0.196224	1.1369	0.264705	0.256338	0.299039	0.12986	0.119338
	340.6	0.251678	0.224945	0.262162	0.428887	0.550642	0.204966	0.29702	0.245916	0.1962	1.13662	0.257559	0.253168	0.296574	0.129745	0.118944
	340.8	0.251522	0.221955	0.268551	0.429184	0.550742	0.208407	0.304208	0.245138	0.196222	1.13729	0.262569	0.244685	0.295923	0.129616	0.118953
	341	0.251407	0.226272	0.267682	0.429581	0.550793	0.206354	0.300078	0.252189	0.195773	1.13772	0.263799	0.255009	0.296345	0.129679	0.118896
	341.2	0.256214	0.223856	0.265335	0.42989	0.551063	0.20636	0.294515	0.249807	0.196308	1.13718	0.262429	0.252467	0.295438	0.129679	0.118542
	341.4	0.251041	0.225782	0.259932	0.430364	0.55162	0.205177	0.302802	0.248063	0.196649	1.13712	0.264348	0.247205	0.296548	0.129625	0.118253
	341.6	0.254492	0.218763	0.257408	0.430657	0.551465	0.215111	0.30486	0.254811	0.196143	1.13767	0.26216	0.259457	0.296137	0.1292	0.119049
	341.8	0.255583	0.219969	0.268386	0.431096	0.55123	0.201744	0.298078	0.247274	0.195998	1.13859	0.259329	0.25763	0.293894	0.128894	0.119461
	342	0.253285	0.224472	0.264368	0.431375	0.550892	0.20757	0.303343	0.242804	0.196494	1.13912	0.259718	0.244392	0.298018	0.129285	0.119982
	342.2	0.246548	0.216558	0.263889	0.431611	0.551083	0.215371	0.30025	0.254215	0.196372	1.13985	0.259969	0.255402	0.298573	0.129109	0.119675
	342.4	0.247265	0.213288	0.260594	0.432417	0.550516	0.204474	0.299945	0.247976	0.196662	1.13963	0.262337	0.253768	0.301276	0.128781	0.120088
	342.6	0.253556	0.220284	0.266168	0.43247	0.550321	0.204668	0.304419	0.245741	0.196649	1.13955	0.267428	0.250701	0.296144	0.129215	0.120767
	342.8	0.254714	0.224445	0.271013	0.432583	0.550767	0.219054	0.304867	0.25303	0.196427	1.14032	0.261043	0.256292	0.300607	0.129209	0.121296
	343	0.255856	0.218655	0.260207	0.432682	0.550586	0.2044	0.299683	0.249914	0.195906	1.14079	0.256649	0.256589	0.295475	0.129004	0.121476
	343.2	0.257155	0.217367	0.258929	0.432514	0.550663	0.212164	0.306719	0.242399	0.196059	1.13977	0.263181	0.250677	0.297997	0.128903	0.121
	343.4	0.24963	0.224791	0.264388	0.432832	0.550649	0.212829	0.306469	0.253468	0.195843	1.13976	0.265946	0.254132	0.300549	0.129277	0.120968
	343.6	0.254844	0.223498	0.265015	0.432493	0.550668	0.207198	0.298717	0.258616	0.195954	1.13972	0.258505	0.25621	0.30163	0.129189	0.121168
	343.8	0.255645	0.218575	0.264525	0.432093	0.550767	0.203603	0.305914	0.247238	0.196068	1.13947	0.258236	0.254603	0.302621	0.129317	0.120519
	344	0.250892	0.2194	0.264626	0.431949	0.550919	0.216333	0.304853	0.250212	0.196141	1.1396	0.262175	0.250184	0.303082	0.129251	0.120106
	344.2	0.25267	0.226273	0.272029	0.43188	0.551471	0.209523	0.301267	0.252708	0.196108	1.13932	0.265743	0.253455	0.293953	0.128964	0.120669
	344.4	0.254802	0.224363	0.26156	0.432083	0.551285	0.206344	0.300865	0.246689	0.195871	1.13838	0.261419	0.254577	0.29529	0.129319	0.120504
	344.6	0.254341	0.222818	0.264628	0.431718	0.5515	0.218298	0.305798	0.255115	0.195916	1.13858	0.263727	0.248293	0.29597	0.129947	0.120199
	344.8	0.251423	0.21865	0.265175	0.432236	0.551676	0.205259	0.301796	0.253858	0.196226	1.13916	0.264329	0.258297	0.298338	0.130056	0.1202
	345	0.249373	0.220299	0.26901	0.431957	0.552173	0.200911	0.30278	0.242432	0.196528	1.13889	0.26574	0.255556	0.296204	0.130378	0.120335
	345.2	0.253823	0.228418	0.265617	0.432392	0.552811	0.217085	0.300775	0.250009	0.197063	1.13899	0.261751	0.248252	0.295791	0.130581	0.120157
	345.4	0.255436	0.224268	0.2647	0.433272	0.552839	0.20971	0.294935	0.25681	0.196627	1.1397	0.258963	0.257804	0.297656	0.130773	0.120405
	345.6	0.249346	0.217681	0.264323	0.433697	0.55277	0.203579	0.304095	0.243723	0.197112	1.13972	0.26563	0.253768	0.297088	0.13081	0.120849
	345.8	0.25622	0.229875	0.264946	0.434217	0.552944	0.212707	0.307605	0.247235	0.197319	1.14008	0.264095	0.251232	0.303013	0.13099	0.121311
	346	0.252068	0.224766	0.262712	0.434402	0.552957	0.215474	0.30265	0.259792	0.197356	1.14085	0.262702	0.258533	0.300516	0.131248	0.121577
	346.2	0.253004	0.219293	0.266726	0.434616	0.553295	0.203097	0.299726	0.251372	0.197304	1.14096	0.261536	0.254922	0.299404	0.131163	0.121491
	346.4	0.255026	0.221436	0.266616	0.434662	0.553446	0.214934	0.308425	0.247893	0.197881	1.14099	0.264491	0.245575	0.300595	0.131326	0.122
	346.6	0.260284	0.222698	0.26667	0.434368	0.55369	0.217963	0.305609	0.252178	0.197439	1.14196	0.264049	0.256632	0.301812	0.131907	0.122508
	346.8	0.255877	0.219222	0.268493	0.434719	0.553357	0.209638	0.298218	0.250359	0.197552	1.14234	0.264061	0.2567	0.296085	0.131224	0.122991
	347	0.254999	0.225177	0.266467	0.434425	0.553211	0.214487	0.307509	0.250971	0.197614	1.14166	0.26479	0.250511	0.301375	0.131222	0.122477
	347.2	0.248339	0.221327	0.267656	0.434152	0.553516	0.216582	0.305781	0.255692	0.197973	1.14121	0.261122	0.254353	0.30102	0.131245	0.122243
	347.4	0.253788	0.219355	0.264021	0.434371	0.553384	0.207417	0.300574	0.242851	0.198222	1.14121	0.264896	0.254251	0.296955	0.130943	0.122489
	347.6	0.257288	0.229078	0.266808	0.434219	0.553598	0.208132	0.302885	0.251908	0.198678	1.14106	0.270876	0.251316	0.302351	0.130727	0.122448
	347.8	0.255033	0.222574	0.260665	0.434243	0.553651	0.219055	0.306381	0.256495	0.198442	1.14141	0.269621	0.256295	0.303776	0.131062	0.122189
	348	0.254701	0.212293	0.263788	0.43469	0.553664	0.20521	0.303943	0.257922	0.198184	1.14155	0.261442	0.261544	0.295452	0.130892	0.12242
	348.2	0.254601	0.224891	0.269227	0.434792	0.55395	0.207808	0.306977	0.245894	0.198727	1.14088	0.263218	0.246142	0.294628	0.130747	0.122044
	348.4	0.251048	0.226307	0.264138	0.434886	0.553829	0.221457	0.303703	0.257768	0.198382	1.14074	0.264192	0.257423	0.300914	0.131282	0.121985
	348.6	0.251574	0.223044	0.263352	0.434347	0.554151	0.21095	0.301943	0.263504	0.198527	1.14136	0.263494	0.255493	0.302258	0.130861	0.1224
	348.8	0.254202	0.217856	0.267617	0.434522	0.554313	0.205685	0.305422	0.243639	0.198531	1.14129	0.264923	0.250413	0.297737	0.130355	0.122211
	349	0.256395	0.224777	0.267264	0.434513	0.554952	0.218363	0.311159	0.253958	0.198641	1.14105	0.265562	0.252287	0.299265	0.130339	0.122412
	349.2	0.257925	0.229039	0.272236	0.434865	0.55511	0.214877	0.304046	0.25758	0.198291	1.14147	0.263572	0.25896	0.299845	0.130223	0.122786
	349.4	0.253697	0.226194	0.267787	0.435262	0.554864	0.205448	0.303115	0.250549	0.198164	1.14172	0.263925	0.251509	0.294709	0.130298	0.123169
	349.6	0.257942	0.225397	0.259289	0.434904	0.555022	0.22308	0.311069	0.253192	0.198446	1.14237	0.266777	0.250475	0.304678	0.130133	0.122969
	349.8	0.255529	0.227874	0.270943	0.435171	0.554946	0.209132	0.304102	0.254013	0.198164	1.14319	0.266639	0.258168	0.302499	0.130227	0.12312
	350	0.254508	0.225664	0.265216	0.435115	0.555351	0.205568	0.302377	0.249357	0.19815	1.14354	0.264709	0.253428	0.301241	0.130008	0.122679
	350.2	0.259619	0.229326	0.268907	0.435492	0.555443	0.21735	0.309502	0.252163	0.198341	1.14368	0.259971	0.250026	0.299658	0.130072	0.122274
	350.4	0.24985	0.223167	0.265136	0.435588	0.555448	0.213816	0.305188	0.257871	0.198605	1.14464	0.263033	0.256511	0.299081	0.13033	0.122416
	350.6	0.257587	0.225623	0.265702	0.436028	0.555274	0.205332	0.302443	0.25075	0.198597	1.14505	0.263971	0.26119	0.294046	0.130291	0.12254
	350.8	0.257849	0.227683	0.26359	0.436196	0.554825	0.216879	0.312366	0.258591	0.199298	1.14465	0.269687	0.254317	0.301747	0.130293	0.122408
	351	0.253601	0.218643	0.266844	0.435969	0.554984	0.216731	0.307566	0.260592	0.199628	1.14447	0.261577	0.263857	0.303157	0.131117	0.122317
	351.2	0.252637	0.222	0.275608	0.43641	0.554945	0.209963	0.304332	0.25395	0.199894	1.14435	0.262168	0.258233	0.297095	0.131442	0.122362
	351.4	0.255884	0.219641	0.266261	0.436795	0.554142	0.214047	0.308246	0.247714	0.200385	1.14441	0.2677	0.250569	0.301439	0.131806	0.122016
	351.6	0.254604	0.225719	0.265127	0.436985	0.554421	0.215378	0.29897	0.260102	0.200395	1.14463	0.2659	0.259356	0.299407	0.132326	0.121905
	351.8	0.253063	0.222138	0.269601	0.436965	0.554	0.207181	0.304769	0.25149	0.200036	1.14456	0.263049	0.256691	0.30343	0.132655	0.121819
	352	0.257449	0.220454	0.268204	0.436869	0.554026	0.211183	0.31103	0.256326	0.200239	1.14383	0.264288	0.254078	0.30089	0.13277	0.121568
	352.2	0.255064	0.216276	0.265334	0.436941	0.554227	0.220914	0.31402	0.257137	0.20048	1.14338	0.267621	0.263595	0.300069	0.133142	0.121348
	352.4	0.25449	0.222533	0.266151	0.436976	0.554582	0.201404	0.305935	0.257513	0.200042	1.14363	0.266328	0.260776	0.298322	0.133442	0.121623
	352.6	0.259596	0.223955	0.268417	0.436822	0.554567	0.214922	0.303669	0.255443	0.200186	1.14352	0.264525	0.249213	0.304344	0.133025	0.121621
	352.8	0.257171	0.218939	0.26534	0.436486	0.554754	0.22369	0.300324	0.263018	0.200149	1.14352	0.262919	0.259103	0.300869	0.13367	0.121503
	353	0.255463	0.216928	0.268678	0.436487	0.554922	0.207601	0.304762	0.253157	0.2005	1.14369	0.261985	0.259211	0.304277	0.133941	0.122047
	353.2	0.258039	0.224309	0.263565	0.435999	0.554929	0.212738	0.311539	0.250532	0.200552	1.14407	0.268319	0.254805	0.302781	0.1337	0.122579
	353.4	0.256422	0.230025	0.273398	0.436074	0.555457	0.224665	0.30649	0.259105	0.200819	1.14444	0.267625	0.254785	0.308379	0.133494	0.122476
	353.6	0.257633	0.224863	0.265207	0.43606	0.555981	0.210205	0.303455	0.265083	0.200774	1.14559	0.268783	0.262294	0.303135	0.133294	0.12234
	353.8	0.256029	0.22153	0.27046	0.436378	0.55642	0.207679	0.309676	0.249561	0.201112	1.14501	0.266263	0.253977	0.299324	0.133026	0.122207
	354	0.256761	0.227704	0.263474	0.436591	0.557169	0.218363	0.310724	0.255852	0.20146	1.14439	0.265707	0.256956	0.305943	0.132714	0.122057
	354.2	0.256224	0.226356	0.268968	0.437202	0.5572	0.219259	0.30015	0.258772	0.20155	1.14513	0.267819	0.258096	0.305363	0.13272	0.122638
	354.4	0.259451	0.22871	0.264133	0.43754	0.557664	0.211961	0.301214	0.254047	0.201495	1.1453	0.268338	0.252912	0.304808	0.132467	0.123086
	354.6	0.258809	0.225507	0.267519	0.437749	0.55784	0.218089	0.31292	0.254366	0.201708	1.14512	0.264859	0.257596	0.303837	0.13238	0.12297
	354.8	0.254422	0.223933	0.27072	0.437808	0.55829	0.217971	0.302654	0.255872	0.20181	1.14504	0.269205	0.262634	0.302093	0.13257	0.123351
	355	0.258864	0.232832	0.267417	0.438091	0.558019	0.210476	0.304126	0.253562	0.201582	1.14567	0.264681	0.254182	0.301193	0.132787	0.123823
	355.2	0.255474	0.227356	0.268091	0.438412	0.558138	0.221224	0.312385	0.255056	0.201262	1.14569	0.266472	0.256561	0.308493	0.132395	0.123626
	355.4	0.259041	0.221638	0.27327	0.438532	0.558	0.219933	0.308382	0.263197	0.200708	1.14625	0.264219	0.254295	0.302654	0.132247	0.123355
	355.6	0.257603	0.230919	0.266862	0.438953	0.55847	0.209714	0.306724	0.250032	0.200063	1.1467	0.267973	0.259878	0.302607	0.131707	0.123739
	355.82	0.253404	0.226538	0.268754	0.439096	0.558373	0.220742	0.309453	0.259656	0.199982	1.14643	0.269342	0.256654	0.302549	0.131586	0.123786
	356	0.256788	0.226495	0.272052	0.439192	0.558602	0.219579	0.307648	0.263986	0.199677	1.14661	0.266081	0.260516	0.304162	0.131537	0.123998
	356.2	0.256793	0.219203	0.266562	0.439944	0.558707	0.204982	0.300934	0.255262	0.19965	1.14708	0.264537	0.259774	0.300219	0.131453	0.124403
	356.4	0.255835	0.229812	0.267747	0.43995	0.558661	0.217107	0.31274	0.251279	0.199657	1.14754	0.269957	0.253994	0.307059	0.131379	0.124388
	356.6	0.257445	0.230788	0.266949	0.439816	0.558157	0.225154	0.304132	0.259433	0.199783	1.14823	0.270966	0.2637	0.30595	0.132075	0.124214
	356.8	0.257818	0.219549	0.266349	0.439797	0.558161	0.209174	0.303535	0.259294	0.199836	1.14861	0.262112	0.262343	0.304588	0.132835	0.124527
	357	0.259727	0.222199	0.27181	0.440231	0.558339	0.217937	0.314985	0.250921	0.20036	1.14871	0.270165	0.255502	0.305399	0.132785	0.124806
	357.2	0.259182	0.225468	0.268638	0.439835	0.558302	0.221748	0.310725	0.263071	0.200363	1.14874	0.274534	0.261171	0.308593	0.132938	0.124737
	357.4	0.259432	0.225373	0.269931	0.440349	0.558577	0.209957	0.30362	0.260193	0.200254	1.14906	0.26673	0.258905	0.299915	0.133431	0.12464
	357.6	0.256346	0.227355	0.269625	0.439999	0.558379	0.215208	0.311911	0.259436	0.200813	1.14928	0.262875	0.256267	0.305176	0.133955	0.124347
	357.8	0.255692	0.228015	0.267562	0.439969	0.558372	0.222084	0.310293	0.256762	0.201747	1.14826	0.264917	0.255842	0.30777	0.134427	0.124106
	358	0.257832	0.228768	0.273322	0.440208	0.558671	0.208385	0.307549	0.258835	0.202163	1.14802	0.265468	0.261535	0.303819	0.134918	0.124339
	358.2	0.264309	0.232042	0.270957	0.440433	0.558723	0.218649	0.311803	0.257085	0.202048	1.14885	0.271232	0.253533	0.298229	0.134797	0.124287
	358.4	0.257174	0.228965	0.267665	0.440095	0.558535	0.224269	0.312319	0.263388	0.20203	1.14827	0.268264	0.260006	0.305586	0.134923	0.123938
	358.6	0.257434	0.223926	0.268652	0.439959	0.558317	0.214072	0.306588	0.260608	0.20219	1.14868	0.26792	0.263112	0.299362	0.135412	0.123578
	358.8	0.257453	0.230888	0.270095	0.439428	0.558405	0.215292	0.311692	0.253271	0.202674	1.14845	0.270143	0.253158	0.298803	0.135582	0.123785
	359	0.260456	0.235	0.276736	0.43917	0.557966	0.218014	0.307507	0.256557	0.202787	1.14862	0.270619	0.259197	0.307812	0.135694	0.123248
	359.2	0.260504	0.2248	0.270329	0.43937	0.558578	0.218431	0.306373	0.264131	0.202335	1.14835	0.269455	0.264404	0.305378	0.135683	0.123158
	359.4	0.259062	0.224033	0.273272	0.439835	0.558712	0.209566	0.310801	0.252596	0.20162	1.14875	0.267585	0.251694	0.308632	0.135247	0.123241
	359.6	0.255877	0.232239	0.271728	0.439732	0.558585	0.224542	0.312782	0.253958	0.201957	1.14864	0.271575	0.255953	0.302707	0.134572	0.123485
	359.8	0.257987	0.228447	0.270892	0.439431	0.559136	0.216281	0.307118	0.260858	0.201963	1.14811	0.268257	0.264148	0.303062	0.134223	0.123535
	360	0.25638	0.193136	0.247456	0.439184	0.559381	0.24252	0.325319	0.241075	0.200986	1.14838	0.257026	0.244936	0.290507	0.133801	0.124041
	360.2	0.265631	0.20766	0.261188	0.439222	0.559434	0.248315	0.330112	0.253696	0.200968	1.1482	0.269326	0.242337	0.29643	0.133119	0.12452
	360.4	0.268227	0.206324	0.262654	0.439178	0.559511	0.255029	0.335947	0.254499	0.200949	1.14862	0.267888	0.256825	0.305788	0.133187	0.124663
	360.6	0.273331	0.213672	0.266981	0.439589	0.559627	0.251238	0.333764	0.256386	0.200746	1.14922	0.267796	0.26022	0.303527	0.133312	0.124621
	360.8	0.272963	0.225006	0.274836	0.440077	0.559923	0.25346	0.338548	0.263404	0.201039	1.14876	0.275302	0.257308	0.302981	0.133177	0.125126
	361	0.275633	0.222674	0.280066	0.440419	0.560281	0.257294	0.339859	0.262636	0.200851	1.14913	0.273054	0.266257	0.307443	0.133108	0.124832
	361.2	0.273296	0.219438	0.27512	0.440582	0.560312	0.251922	0.340806	0.258781	0.200588	1.14945	0.274556	0.265411	0.306392	0.133336	0.124813
	361.4	0.276532	0.229172	0.283223	0.440685	0.560407	0.252123	0.335052	0.256987	0.201215	1.14947	0.270734	0.253475	0.304496	0.133697	0.124935
	361.6	0.2776	0.225063	0.282855	0.440436	0.560747	0.255533	0.338581	0.266517	0.202193	1.14898	0.271412	0.266641	0.309	0.134052	0.125411
	361.8	0.277322	0.228438	0.289133	0.441187	0.56124	0.251829	0.33493	0.262067	0.20248	1.14888	0.276056	0.264249	0.304763	0.134335	0.125834
	362	0.277256	0.230276	0.286886	0.441787	0.56135	0.260383	0.33843	0.258906	0.202463	1.14916	0.275783	0.260616	0.309542	0.134166	0.126064
	362.2	0.276322	0.226612	0.280004	0.441539	0.561513	0.256427	0.343354	0.262561	0.20219	1.14965	0.272126	0.265027	0.308989	0.13436	0.125843
	362.4	0.279402	0.233266	0.291072	0.441381	0.560921	0.253924	0.337266	0.264298	0.202397	1.14943	0.273243	0.266678	0.306016	0.135386	0.125889
	362.6	0.275511	0.234417	0.28878	0.441504	0.560687	0.258072	0.342838	0.259761	0.202977	1.15002	0.274844	0.263255	0.307078	0.135869	0.125269
	362.8	0.278467	0.229252	0.283399	0.44107	0.560928	0.258506	0.338346	0.25954	0.203881	1.14972	0.274736	0.259954	0.306568	0.136197	0.125223
	363	0.275773	0.229383	0.287552	0.441425	0.561083	0.255213	0.34055	0.261568	0.20356	1.15038	0.270516	0.267478	0.310372	0.136365	0.125104
	363.2	0.276989	0.234827	0.289013	0.441735	0.560949	0.25363	0.341801	0.261446	0.202961	1.15123	0.277727	0.264103	0.3107	0.136504	0.125872
	363.4	0.280808	0.226943	0.28489	0.44172	0.560637	0.257061	0.337311	0.265803	0.202813	1.15119	0.277046	0.26055	0.311984	0.136349	0.125858
	363.6	0.275824	0.228608	0.282041	0.441578	0.56063	0.255692	0.339241	0.257991	0.202872	1.15094	0.273288	0.264877	0.307526	0.136426	0.125922
	363.8	0.284897	0.232433	0.282832	0.441619	0.560591	0.254442	0.3383	0.257439	0.202442	1.15104	0.270924	0.267828	0.307835	0.136277	0.126303
	364	0.273384	0.236478	0.288438	0.441542	0.560212	0.253254	0.34396	0.26637	0.201431	1.15176	0.276095	0.263342	0.311206	0.13627	0.126747
	364.2	0.279934	0.226261	0.287647	0.44199	0.560109	0.259931	0.339405	0.265012	0.20182	1.15224	0.277193	0.26782	0.311241	0.136294	0.126843
	364.4	0.277036	0.233674	0.281369	0.442451	0.560076	0.25588	0.3376	0.259032	0.202082	1.15308	0.272412	0.265227	0.308865	0.136306	0.127023
	364.6	0.274737	0.235394	0.287376	0.442713	0.560318	0.257763	0.340358	0.261441	0.202479	1.15318	0.275943	0.260619	0.310574	0.135957	0.127056
	364.8	0.275836	0.234253	0.288786	0.442711	0.560481	0.256249	0.341162	0.266266	0.202729	1.15288	0.270389	0.269686	0.30905	0.135963	0.127194
	365	0.276842	0.236704	0.290307	0.443158	0.561015	0.254149	0.338093	0.262273	0.202371	1.15363	0.279003	0.266856	0.309845	0.135487	0.127294
	365.2	0.27423	0.234116	0.284849	0.443373	0.561512	0.2575	0.338315	0.261909	0.202623	1.15324	0.276359	0.260302	0.310286	0.135351	0.127591
	365.4	0.276302	0.231881	0.28753	0.443216	0.562121	0.257431	0.342578	0.266829	0.203283	1.15278	0.27129	0.267305	0.312522	0.13528	0.127536
	365.6	0.273265	0.236572	0.288594	0.443545	0.563102	0.252245	0.339707	0.262009	0.203215	1.15295	0.274609	0.268968	0.310654	0.134898	0.127797
	365.8	0.280385	0.236451	0.293356	0.444189	0.563463	0.252474	0.341605	0.260849	0.203509	1.15361	0.274858	0.259828	0.311086	0.134544	0.127377
	366	0.277745	0.230137	0.293637	0.444152	0.563878	0.259144	0.343704	0.258953	0.203794	1.15393	0.27487	0.268016	0.309312	0.134506	0.12709
	366.2	0.280185	0.233503	0.282698	0.444155	0.564349	0.251986	0.339077	0.260269	0.203674	1.15436	0.273161	0.263615	0.308786	0.13466	0.126689
	366.4	0.280966	0.234332	0.291252	0.444428	0.563898	0.254561	0.33866	0.264501	0.204278	1.1546	0.277894	0.262502	0.307617	0.13503	0.126461
	366.6	0.276738	0.231393	0.285292	0.443971	0.564058	0.254644	0.339181	0.263331	0.204563	1.15467	0.273729	0.261001	0.307965	0.134816	0.125761
	366.8	0.275752	0.229009	0.283935	0.443511	0.563856	0.252723	0.337129	0.258923	0.204419	1.15467	0.272606	0.268428	0.306996	0.135076	0.125788
	367	0.277681	0.239181	0.28102	0.443729	0.563629	0.253796	0.336901	0.258864	0.204168	1.15543	0.277498	0.259817	0.305627	0.13495	0.126126
	367.2	0.277959	0.230368	0.288022	0.44342	0.562885	0.255346	0.339278	0.266993	0.204183	1.1558	0.277725	0.261688	0.308749	0.135245	0.126236
	367.4	0.277781	0.230093	0.288344	0.443169	0.563305	0.258204	0.341233	0.259842	0.204256	1.15501	0.27401	0.272659	0.313128	0.13591	0.126037
	367.6	0.275754	0.239347	0.286619	0.443345	0.563425	0.255915	0.34355	0.260549	0.204051	1.1553	0.272019	0.258518	0.308825	0.136146	0.12645
	367.8	0.276436	0.231611	0.284955	0.443314	0.56335	0.258907	0.339784	0.266189	0.204322	1.15555	0.27441	0.26517	0.307491	0.13655	0.126517
	368	0.277729	0.231978	0.290214	0.443638	0.563761	0.254053	0.336228	0.261391	0.204011	1.15571	0.275569	0.264709	0.310991	0.136942	0.126493
	368.2	0.276908	0.230753	0.287055	0.444134	0.56372	0.252615	0.339048	0.262831	0.204812	1.15591	0.276124	0.260325	0.308888	0.13695	0.126731
	368.4	0.277781	0.229384	0.288336	0.444469	0.563777	0.255859	0.341645	0.265568	0.204927	1.15525	0.279366	0.261654	0.310009	0.136637	0.127119
	368.6	0.273651	0.234004	0.283879	0.444249	0.563895	0.25383	0.335523	0.259656	0.205293	1.15455	0.265359	0.269522	0.314729	0.136512	0.127068
	368.8	0.275452	0.238535	0.284531	0.444552	0.563853	0.254536	0.338288	0.262484	0.204809	1.15501	0.274729	0.267591	0.309645	0.136582	0.127363
	369	0.273989	0.235683	0.289551	0.444864	0.564068	0.261877	0.342597	0.268354	0.204467	1.15531	0.276107	0.262169	0.311547	0.136489	0.127639
	369.2	0.278204	0.23368	0.287651	0.444667	0.56439	0.259304	0.338948	0.263129	0.204409	1.15489	0.275251	0.268445	0.30697	0.137158	0.127308
	369.4	0.273776	0.232557	0.285176	0.444555	0.564947	0.251942	0.335274	0.261226	0.204566	1.15495	0.275777	0.264176	0.307017	0.137024	0.127265
	369.6	0.28196	0.241284	0.289332	0.444663	0.565313	0.25253	0.332151	0.262668	0.204438	1.15502	0.272475	0.259059	0.311208	0.136961	0.1272
	369.8	0.278738	0.230739	0.284918	0.445018	0.565346	0.255971	0.335887	0.264172	0.204578	1.15527	0.270676	0.266074	0.306075	0.13714	0.126599
	370	0.27816	0.231057	0.285432	0.445079	0.565428	0.252315	0.341609	0.261129	0.203979	1.15535	0.272558	0.270478	0.308565	0.137391	0.126845
	370.2	0.273027	0.232048	0.285307	0.445474	0.565407	0.255843	0.337349	0.262633	0.204242	1.15516	0.273075	0.257074	0.315852	0.137584	0.126584
	370.4	0.277101	0.236106	0.284204	0.445231	0.565145	0.254877	0.339624	0.265249	0.20474	1.15448	0.276812	0.268261	0.309578	0.137982	0.125995
	370.6	0.280278	0.233544	0.295643	0.444982	0.56543	0.251761	0.337427	0.263241	0.204278	1.15424	0.277191	0.266638	0.306327	0.137658	0.125618
	370.8	0.281807	0.232978	0.287266	0.445406	0.564804	0.252401	0.341141	0.26589	0.203812	1.15472	0.27436	0.257624	0.309753	0.137328	0.125846
	371	0.281698	0.226258	0.288291	0.445513	0.564887	0.25911	0.340344	0.26215	0.20384	1.15504	0.278506	0.265387	0.313614	0.137104	0.126607
	371.2	0.276694	0.234679	0.283797	0.445312	0.565546	0.252009	0.335484	0.258832	0.20381	1.15495	0.273025	0.266717	0.314111	0.137319	0.126582
	371.4	0.278099	0.241084	0.284911	0.445569	0.566222	0.252618	0.339462	0.265288	0.203781	1.15482	0.277891	0.25533	0.310364	0.137519	0.126685
	371.6	0.279994	0.232783	0.286766	0.445869	0.566523	0.256814	0.341287	0.266931	0.20376	1.15499	0.275133	0.266717	0.311832	0.137592	0.127015
	371.8	0.274813	0.232145	0.285865	0.446434	0.566736	0.255108	0.343674	0.261174	0.204167	1.15539	0.271742	0.267677	0.310898	0.137901	0.127204
	372	0.27318	0.237777	0.286225	0.446794	0.566698	0.253691	0.344763	0.259643	0.204351	1.15607	0.276915	0.262596	0.310113	0.137781	0.127524
	372.2	0.277596	0.233657	0.292257	0.446619	0.566269	0.260625	0.337991	0.262134	0.205313	1.15614	0.277688	0.269691	0.314326	0.137542	0.127744
	372.4	0.276726	0.233072	0.284481	0.446877	0.566386	0.252584	0.338045	0.264438	0.205309	1.15537	0.276132	0.264615	0.308345	0.137359	0.127668
	372.6	0.274983	0.23938	0.288783	0.446645	0.566356	0.253721	0.34222	0.26045	0.205517	1.15632	0.274738	0.262021	0.306956	0.137064	0.127997
	372.8	0.278652	0.235302	0.283013	0.446687	0.5662	0.254983	0.338457	0.266094	0.205492	1.15717	0.273116	0.266585	0.313048	0.137126	0.128388
	373	0.278529	0.234046	0.288881	0.446154	0.566296	0.251145	0.338321	0.268099	0.206044	1.15732	0.276778	0.270251	0.311435	0.137298	0.128417
	373.2	0.281341	0.236011	0.285581	0.446048	0.566756	0.249454	0.340728	0.258529	0.206274	1.15724	0.273311	0.260646	0.311643	0.137313	0.128548
	373.4	0.276501	0.235432	0.290716	0.445871	0.566542	0.25642	0.337261	0.265221	0.206475	1.15702	0.275942	0.265187	0.310136	0.137044	0.128765
	373.6	0.281293	0.235044	0.285674	0.445577	0.566649	0.252865	0.337487	0.267375	0.206537	1.15679	0.273581	0.269742	0.308693	0.137124	0.128754
	373.8	0.281388	0.239514	0.291901	0.445588	0.566494	0.251134	0.339476	0.263444	0.206597	1.15717	0.278244	0.268085	0.308833	0.13716	0.12847
	374	0.2803	0.238464	0.283884	0.445928	0.56669	0.254223	0.340953	0.264518	0.206814	1.15675	0.274206	0.26013	0.309303	0.137276	0.128912
	374.2	0.283619	0.234488	0.282685	0.44607	0.566918	0.257323	0.3368	0.26226	0.207936	1.15593	0.272797	0.269245	0.312407	0.137406	0.128219
	374.4	0.27629	0.24308	0.282271	0.445906	0.567254	0.249759	0.339328	0.263445	0.20749	1.15561	0.274799	0.266975	0.310912	0.137261	0.128628
	374.6	0.275785	0.239978	0.285957	0.4467	0.567335	0.259765	0.343136	0.266504	0.207007	1.15627	0.277599	0.258777	0.30914	0.136633	0.129316
	374.8	0.276061	0.229077	0.290048	0.446941	0.566897	0.259698	0.340262	0.264027	0.206957	1.1564	0.277066	0.264602	0.310858	0.136711	0.129659
	375	0.281882	0.237894	0.284784	0.447245	0.567472	0.254605	0.342561	0.26027	0.207207	1.15608	0.277827	0.26587	0.308763	0.137048	0.129904
	375.2	0.280052	0.246329	0.28414	0.447847	0.568178	0.249417	0.340032	0.264546	0.207235	1.15624	0.269209	0.262665	0.311821	0.137364	0.129576
	375.4	0.273473	0.233523	0.290961	0.448263	0.567938	0.253125	0.341306	0.272404	0.207557	1.15625	0.273684	0.266321	0.31135	0.137575	0.12952
	375.6	0.278655	0.234856	0.290118	0.448598	0.568047	0.25425	0.33888	0.269613	0.207593	1.15642	0.277978	0.270939	0.309395	0.138335	0.129801
	375.8	0.283122	0.230786	0.280552	0.44928	0.567753	0.254281	0.339385	0.26437	0.207702	1.15708	0.277606	0.261783	0.310836	0.13857	0.129958
	376	0.277429	0.232147	0.288095	0.449438	0.567826	0.253365	0.344192	0.265514	0.207974	1.15742	0.272878	0.26976	0.310278	0.138743	0.129694
	376.2	0.279839	0.238102	0.287772	0.44911	0.567855	0.253538	0.336645	0.268332	0.208086	1.15693	0.276503	0.272888	0.311956	0.138735	0.129523
	376.4	0.279415	0.237152	0.289229	0.449889	0.568229	0.2606	0.340314	0.262277	0.207601	1.15733	0.27357	0.256072	0.310169	0.139054	0.12967
	376.6	0.275855	0.230197	0.285501	0.449617	0.568224	0.253409	0.342301	0.260176	0.207642	1.15808	0.275613	0.266773	0.312077	0.13894	0.130026
	376.8	0.273718	0.239781	0.284705	0.449223	0.567829	0.254604	0.342944	0.267152	0.208081	1.15836	0.275836	0.267742	0.306627	0.139212	0.130056
	377	0.278941	0.244999	0.289371	0.449099	0.568235	0.253058	0.342826	0.265229	0.207881	1.15887	0.274452	0.254082	0.309846	0.139125	0.130534
	377.2	0.28163	0.233438	0.289415	0.449379	0.568448	0.256527	0.342718	0.266047	0.207297	1.1586	0.272358	0.270264	0.312942	0.139161	0.130774
	377.4	0.280478	0.233541	0.283788	0.448909	0.568052	0.255627	0.338966	0.26083	0.207105	1.15908	0.271287	0.269589	0.311806	0.139697	0.130768
	377.6	0.276344	0.238456	0.285953	0.448615	0.568135	0.251661	0.340741	0.260587	0.206726	1.15962	0.276925	0.258476	0.309132	0.139751	0.130851
	377.8	0.276501	0.239392	0.28591	0.448301	0.568071	0.256485	0.343145	0.265336	0.206521	1.15998	0.278344	0.267253	0.307653	0.1398	0.131031
	378	0.274638	0.231286	0.2886	0.448127	0.568323	0.254481	0.336972	0.26383	0.206753	1.15978	0.272398	0.266983	0.313287	0.139597	0.131013
	378.2	0.280783	0.233746	0.285973	0.44794	0.568029	0.25492	0.336767	0.259348	0.206651	1.15968	0.273255	0.262167	0.307773	0.139553	0.131133
	378.4	0.279888	0.243874	0.289485	0.448012	0.567762	0.257841	0.33937	0.269525	0.206524	1.16039	0.275213	0.263164	0.317658	0.139336	0.13185
	378.6	0.274234	0.23614	0.292347	0.448637	0.567365	0.257555	0.337555	0.268236	0.207411	1.16075	0.277417	0.268878	0.308161	0.139285	0.131978
	378.8	0.277964	0.239789	0.292612	0.448301	0.567655	0.252593	0.342326	0.266269	0.208053	1.16078	0.275544	0.263387	0.31242	0.139276	0.131808
	379	0.276398	0.23846	0.28016	0.449004	0.568321	0.255217	0.342341	0.26626	0.208457	1.1611	0.278172	0.259466	0.311115	0.13888	0.131831
	379.2	0.277734	0.232601	0.287509	0.448794	0.568274	0.254821	0.342174	0.267367	0.208904	1.16096	0.271988	0.267404	0.310476	0.13876	0.131547
	379.4	0.279078	0.23911	0.291402	0.448612	0.568293	0.252157	0.339674	0.266386	0.209189	1.16051	0.276731	0.264344	0.308017	0.139044	0.131093
	379.6	0.27813	0.236074	0.290388	0.448684	0.568549	0.255142	0.346266	0.270135	0.209024	1.16102	0.27462	0.264849	0.311936	0.139504	0.131033
	379.8	0.277651	0.22912	0.286727	0.449156	0.568258	0.256613	0.344116	0.263074	0.209371	1.16057	0.274522	0.271854	0.309689	0.138905	0.130617
	380	0.276897	0.238044	0.28837	0.449347	0.568857	0.256288	0.345232	0.262989	0.209708	1.16012	0.272646	0.263693	0.312401	0.138996	0.130155
	380.2	0.278534	0.242788	0.290189	0.449726	0.56969	0.254723	0.346207	0.266984	0.209609	1.1602	0.274284	0.26508	0.314468	0.138984	0.130256
	380.4	0.275705	0.234634	0.289141	0.450626	0.569945	0.261028	0.341585	0.269129	0.209925	1.15988	0.274209	0.267885	0.308852	0.139433	0.129893
	380.6	0.278972	0.234417	0.287202	0.450371	0.570014	0.253208	0.343235	0.258563	0.210147	1.15953	0.279452	0.26718	0.312065	0.138862	0.12959
	380.8	0.275191	0.236844	0.286553	0.450584	0.570666	0.254456	0.341951	0.267464	0.209873	1.15981	0.27282	0.260213	0.311714	0.138511	0.129476
	381	0.274129	0.23735	0.286546	0.450923	0.571218	0.252812	0.339526	0.271858	0.20915	1.16007	0.276953	0.267622	0.314108	0.138514	0.129349
	381.2	0.27456	0.233186	0.291245	0.450856	0.571738	0.25529	0.338962	0.265816	0.208741	1.15972	0.273905	0.269022	0.312668	0.139131	0.129093
	381.4	0.277161	0.234649	0.285298	0.450792	0.572054	0.255309	0.339914	0.260294	0.20815	1.16023	0.27178	0.258147	0.314362	0.13952	0.129295
	381.6	0.279818	0.234802	0.285404	0.450967	0.57168	0.259235	0.344949	0.265484	0.207748	1.16027	0.274032	0.269886	0.311485	0.139551	0.129678
	381.8	0.27796	0.239493	0.289189	0.450846	0.571826	0.24956	0.341704	0.262329	0.207472	1.15981	0.272711	0.26761	0.314457	0.139775	0.129935
	382	0.279035	0.233806	0.288208	0.451076	0.572308	0.254557	0.337346	0.264236	0.206842	1.15968	0.279703	0.25435	0.316056	0.140031	0.129791
	382.2	0.274936	0.234753	0.285988	0.451356	0.572464	0.255936	0.342056	0.26192	0.206758	1.15982	0.273998	0.267679	0.3111	0.140534	0.130001
	382.4	0.278722	0.238902	0.289101	0.451228	0.57249	0.251771	0.345905	0.266594	0.207292	1.16	0.272799	0.266995	0.307056	0.140388	0.129952
	382.6	0.280986	0.240476	0.285997	0.451083	0.572973	0.25245	0.342894	0.267895	0.207562	1.16028	0.273784	0.2665	0.312298	0.140705	0.130157
	382.8	0.280419	0.235082	0.292846	0.450899	0.573236	0.25801	0.345165	0.271581	0.20767	1.16045	0.277808	0.266028	0.311529	0.140234	0.130539
	383	0.281287	0.235805	0.285219	0.450903	0.573443	0.254808	0.339973	0.264194	0.207857	1.16028	0.277286	0.268509	0.311732	0.139942	0.130341
	383.2	0.275227	0.237106	0.287706	0.450316	0.573064	0.254674	0.338411	0.266224	0.207748	1.15978	0.274167	0.262336	0.307462	0.140599	0.12993
	383.4	0.277688	0.242548	0.288566	0.450428	0.573099	0.253822	0.343845	0.268616	0.207858	1.16037	0.275913	0.272797	0.310211	0.140693	0.130337
	383.6	0.275368	0.234559	0.287225	0.451238	0.57312	0.257396	0.342997	0.268913	0.20879	1.16087	0.272258	0.270128	0.308746	0.140276	0.130929
	383.8	0.276353	0.236925	0.290677	0.451757	0.572867	0.255915	0.343457	0.257738	0.209086	1.16038	0.275207	0.263628	0.316072	0.139764	0.13084
	384	0.27686	0.239284	0.288119	0.45257	0.573316	0.25718	0.341479	0.269353	0.209407	1.16098	0.275069	0.263561	0.315926	0.139673	0.131329
	384.2	0.279061	0.235466	0.289293	0.452927	0.573386	0.251974	0.340905	0.267645	0.209647	1.16171	0.274894	0.265314	0.310439	0.139538	0.131604
	384.4	0.277195	0.241438	0.293576	0.45304	0.573076	0.258274	0.342472	0.265674	0.210224	1.1618	0.277151	0.267381	0.310764	0.139547	0.131571
	384.6	0.276351	0.237084	0.290252	0.453273	0.573153	0.260265	0.340699	0.2664	0.210293	1.16274	0.276778	0.265822	0.314856	0.139107	0.131845
	384.8	0.279928	0.234898	0.280622	0.453618	0.572853	0.257012	0.3441	0.269895	0.210344	1.1634	0.271093	0.270218	0.308405	0.139118	0.132181
	385	0.280255	0.241978	0.288296	0.453697	0.572555	0.252992	0.33834	0.264871	0.210519	1.16383	0.281698	0.268456	0.313293	0.139426	0.132112
	385.2	0.277492	0.239834	0.29386	0.453371	0.572917	0.253124	0.346519	0.267226	0.210253	1.16409	0.276734	0.265445	0.315754	0.139828	0.132542
	385.4	0.277437	0.22879	0.283143	0.453316	0.572434	0.258486	0.341456	0.266032	0.210126	1.16434	0.269853	0.267633	0.31079	0.139945	0.132842
	385.6	0.276085	0.238297	0.283935	0.453222	0.57194	0.251971	0.34297	0.265037	0.210025	1.16392	0.278049	0.266054	0.3143	0.140322	0.132216
	385.8	0.278939	0.241094	0.293624	0.453503	0.572486	0.257528	0.346713	0.268155	0.209625	1.16329	0.271621	0.256573	0.310396	0.140788	0.132064
	386	0.278296	0.233011	0.286135	0.453476	0.572996	0.256751	0.340909	0.272395	0.209549	1.16322	0.274043	0.271538	0.312601	0.141245	0.131764
	386.2	0.276724	0.240444	0.290461	0.453377	0.573453	0.250493	0.339284	0.266015	0.210548	1.16295	0.274798	0.26961	0.310543	0.141601	0.131404
	386.4	0.280913	0.237227	0.287101	0.453205	0.573798	0.254146	0.34412	0.266684	0.210554	1.16299	0.27726	0.258169	0.310366	0.141461	0.131172
	386.6	0.280054	0.23832	0.2914	0.452699	0.573903	0.256374	0.341642	0.269424	0.210413	1.16304	0.276794	0.265244	0.314034	0.141609	0.131009
	386.8	0.279875	0.238445	0.293773	0.452523	0.573431	0.257103	0.341666	0.264935	0.210298	1.16241	0.278936	0.268388	0.313854	0.141667	0.131187
	387	0.282774	0.237324	0.287815	0.452403	0.573629	0.251351	0.338312	0.263664	0.21033	1.16221	0.279675	0.263108	0.31278	0.142022	0.130606
	387.2	0.279776	0.237243	0.28594	0.452734	0.573621	0.25377	0.34053	0.266098	0.210136	1.16276	0.273463	0.271043	0.315243	0.142177	0.130558
	387.4	0.282236	0.238109	0.290942	0.453111	0.573667	0.255977	0.343255	0.262999	0.210826	1.16339	0.277169	0.267974	0.31039	0.141368	0.13084
	387.6	0.281068	0.239412	0.296304	0.453918	0.574127	0.255317	0.34549	0.266956	0.211285	1.16339	0.280311	0.258669	0.311271	0.141038	0.130426
	387.8	0.279244	0.228271	0.289197	0.454343	0.574028	0.259774	0.344437	0.267369	0.210522	1.16388	0.276181	0.267146	0.311667	0.141061	0.130837
	388	0.273688	0.236113	0.285137	0.454815	0.574095	0.255254	0.341433	0.262083	0.211003	1.16453	0.274266	0.266434	0.314861	0.140949	0.131358
	388.2	0.281561	0.24638	0.290279	0.454673	0.574012	0.254398	0.341672	0.267377	0.210984	1.16507	0.274752	0.259838	0.311862	0.141111	0.131548
	388.4	0.281597	0.237678	0.288973	0.454676	0.574284	0.258187	0.345681	0.270261	0.210927	1.16586	0.274237	0.269315	0.318198	0.140773	0.132199
	388.6	0.278277	0.233165	0.292673	0.455038	0.57409	0.256001	0.342774	0.268378	0.210849	1.16639	0.275338	0.268157	0.311993	0.140686	0.132205
	388.8	0.280867	0.239319	0.284324	0.455075	0.573994	0.255666	0.345272	0.264478	0.210681	1.16619	0.275843	0.264891	0.307405	0.1405	0.132326
	389	0.274864	0.239969	0.293747	0.454957	0.57466	0.254342	0.342573	0.266814	0.210659	1.16642	0.27326	0.262748	0.312985	0.140383	0.132297
	389.2	0.280269	0.231749	0.291328	0.454615	0.574754	0.257791	0.342974	0.268134	0.210386	1.16629	0.279206	0.267568	0.311745	0.140193	0.132073
	389.4	0.282563	0.237368	0.286897	0.454649	0.574542	0.253264	0.345641	0.265987	0.21023	1.16554	0.280606	0.261688	0.312592	0.140588	0.131641
	389.6	0.276011	0.237194	0.285341	0.45528	0.575289	0.260442	0.344362	0.267793	0.209765	1.16517	0.276231	0.262116	0.309588	0.141136	0.131603
	389.8	0.275275	0.239292	0.289818	0.455705	0.575629	0.253794	0.341757	0.270063	0.209866	1.1649	0.274329	0.272092	0.311558	0.141385	0.132281
	390	0.275206	0.245458	0.291712	0.455434	0.575719	0.256378	0.337275	0.267579	0.210482	1.16437	0.280236	0.26806	0.310549	0.141785	0.132358
	390.2	0.2772	0.236053	0.284973	0.455048	0.576477	0.2548	0.343336	0.266679	0.21083	1.16427	0.276761	0.262428	0.311737	0.142021	0.13229
	390.4	0.281437	0.230401	0.294688	0.454875	0.576114	0.255076	0.344867	0.266869	0.210539	1.16438	0.27565	0.269727	0.311872	0.141754	0.132456
	390.6	0.276425	0.243419	0.286598	0.454345	0.575466	0.253343	0.341797	0.266489	0.210579	1.16368	0.276908	0.266081	0.311286	0.142003	0.132583
	390.8	0.283978	0.244178	0.291221	0.454547	0.575296	0.257052	0.344631	0.273949	0.210457	1.16365	0.27695	0.258626	0.312547	0.142542	0.132777
	391	0.273598	0.231735	0.286337	0.454865	0.575428	0.256744	0.33746	0.268513	0.210495	1.16444	0.274437	0.275166	0.315474	0.142321	0.132877
	391.2	0.282904	0.237131	0.287503	0.455025	0.575157	0.254599	0.340429	0.263545	0.210777	1.16512	0.278729	0.272675	0.310471	0.141865	0.13308
	391.4	0.276135	0.244193	0.285008	0.454891	0.575131	0.254979	0.343774	0.263125	0.210648	1.1648	0.276606	0.25419	0.310782	0.142076	0.133101
	391.6	0.27851	0.239577	0.290673	0.455583	0.57516	0.254111	0.349625	0.271986	0.210627	1.16556	0.276843	0.266066	0.316441	0.142301	0.13353
	391.8	0.2751	0.233964	0.288692	0.455869	0.574723	0.255626	0.346624	0.263865	0.210863	1.16604	0.274489	0.271064	0.311575	0.142237	0.134202
	392	0.280567	0.242336	0.29106	0.455258	0.574323	0.252515	0.3461	0.260321	0.21126	1.16629	0.279246	0.255014	0.312018	0.141804	0.134205
	392.2	0.27728	0.242796	0.291374	0.455513	0.574748	0.26028	0.340404	0.274333	0.211092	1.1673	0.277085	0.272944	0.310809	0.141695	0.134191
	392.4	0.277195	0.23956	0.290336	0.455722	0.575368	0.251654	0.340889	0.270628	0.210957	1.16759	0.274836	0.271427	0.312323	0.141554	0.134626
	392.6	0.278861	0.239521	0.293267	0.456381	0.575192	0.257035	0.342614	0.265713	0.211364	1.16717	0.277715	0.260503	0.31633	0.141921	0.134077
	392.8	0.279409	0.235967	0.284667	0.456703	0.576123	0.256287	0.34601	0.266908	0.211605	1.1674	0.274753	0.271032	0.314537	0.142165	0.13442
	393	0.276983	0.23701	0.291117	0.456747	0.576492	0.256061	0.343605	0.266504	0.212051	1.16814	0.275651	0.269434	0.313952	0.141911	0.134044
	393.2	0.279493	0.244872	0.29403	0.457093	0.576623	0.258086	0.341868	0.267723	0.212268	1.16807	0.278569	0.265152	0.315562	0.141927	0.133211
	393.4	0.280223	0.237865	0.286451	0.457331	0.576942	0.258541	0.341443	0.272208	0.212215	1.16786	0.277984	0.264861	0.316242	0.142851	0.133283
	393.6	0.279907	0.230197	0.287712	0.45701	0.577429	0.25202	0.343805	0.26207	0.212515	1.16827	0.27595	0.26751	0.313484	0.143048	0.133438
	393.8	0.279629	0.238749	0.289923	0.456773	0.577461	0.251402	0.344677	0.264254	0.213253	1.16801	0.274012	0.264027	0.307525	0.142841	0.133179
	394	0.276971	0.242854	0.29463	0.456668	0.5777	0.25917	0.347516	0.273438	0.213571	1.16792	0.279481	0.262424	0.314001	0.142818	0.133144
	394.2	0.283698	0.233028	0.290713	0.456632	0.578022	0.259626	0.339995	0.272439	0.213748	1.16892	0.273804	0.270175	0.3113	0.142439	0.133557
	394.4	0.280095	0.237081	0.288148	0.456448	0.577516	0.254334	0.343658	0.267124	0.213612	1.16862	0.275065	0.265197	0.309145	0.142472	0.134072
	394.6	0.283768	0.241974	0.283323	0.456035	0.577668	0.258673	0.344693	0.271598	0.21348	1.16839	0.279267	0.25958	0.311834	0.14244	0.134254
	394.8	0.2796	0.239455	0.289242	0.456282	0.577858	0.256187	0.344631	0.274657	0.213222	1.16879	0.281733	0.26951	0.311606	0.142078	0.13464
	395	0.27264	0.235249	0.293443	0.456016	0.577911	0.255146	0.342284	0.272154	0.213074	1.16937	0.276725	0.264921	0.312667	0.141913	0.135011
	395.2	0.280795	0.238513	0.290734	0.455489	0.577451	0.255864	0.343957	0.26847	0.212851	1.16893	0.278301	0.263538	0.315478	0.142114	0.135097
	395.4	0.28016	0.233192	0.289004	0.45576	0.577808	0.257569	0.345514	0.266665	0.212284	1.16899	0.277322	0.274769	0.310242	0.142183	0.134974
	395.6	0.278464	0.244705	0.286058	0.455988	0.57755	0.251707	0.345463	0.267089	0.213196	1.16988	0.278201	0.270001	0.315809	0.142169	0.13527
	395.8	0.281751	0.240331	0.294223	0.45634	0.577411	0.256837	0.346867	0.26741	0.213175	1.17014	0.279225	0.259518	0.314968	0.142199	0.135169
	396	0.280465	0.236474	0.290124	0.456008	0.57717	0.25632	0.346899	0.266085	0.212728	1.1709	0.273182	0.27007	0.316701	0.142348	0.134944
	396.2	0.280148	0.244373	0.28777	0.456754	0.577579	0.256009	0.343154	0.265971	0.212972	1.17135	0.275604	0.271527	0.314018	0.142828	0.134913
	396.4	0.278699	0.246333	0.290041	0.456875	0.577378	0.250249	0.341047	0.269473	0.212928	1.17103	0.275353	0.257053	0.316351	0.143502	0.134884
	396.6	0.276677	0.232722	0.295165	0.457535	0.577495	0.260524	0.344113	0.274443	0.212948	1.17118	0.278658	0.272415	0.311903	0.143365	0.134168
	396.8	0.278306	0.236611	0.285764	0.45773	0.578164	0.256056	0.341784	0.265379	0.21308	1.17196	0.273526	0.266743	0.312043	0.143254	0.134296
	397	0.274858	0.241637	0.287789	0.457645	0.577906	0.256466	0.341888	0.266549	0.213312	1.17217	0.277023	0.262018	0.31505	0.143129	0.133586
	397.2	0.279818	0.235173	0.29064	0.457813	0.577635	0.256553	0.344546	0.273424	0.213368	1.17165	0.277262	0.267702	0.312941	0.143247	0.133313
	397.4	0.285	0.23522	0.294428	0.457879	0.577759	0.256398	0.344629	0.263415	0.213498	1.17108	0.282163	0.267865	0.313709	0.143127	0.13379
	397.6	0.277294	0.237097	0.292287	0.457879	0.577866	0.25379	0.342654	0.265091	0.21393	1.17046	0.280944	0.262947	0.309128	0.143031	0.133868
	397.8	0.27598	0.237582	0.287148	0.458683	0.577761	0.258973	0.344347	0.267469	0.213556	1.17021	0.270419	0.264053	0.31816	0.142951	0.133899
	398	0.279213	0.236565	0.290251	0.459086	0.577523	0.259137	0.345346	0.269146	0.213249	1.17063	0.275332	0.27321	0.314551	0.142816	0.134346
	398.2	0.277086	0.244239	0.291452	0.459044	0.577261	0.254554	0.343962	0.275073	0.213117	1.17006	0.281707	0.26226	0.319861	0.142619	0.134832
	398.4	0.280928	0.231636	0.294529	0.459104	0.577512	0.264329	0.344923	0.267075	0.212772	1.16899	0.275328	0.264708	0.316635	0.142937	0.134897
	398.6	0.277701	0.238907	0.284959	0.459602	0.577937	0.253239	0.34287	0.269344	0.212608	1.1689	0.275378	0.275971	0.310886	0.142585	0.134882
	398.8	0.277083	0.244522	0.295009	0.459382	0.577893	0.258198	0.346877	0.273429	0.212458	1.16928	0.278971	0.263874	0.313476	0.142939	0.134812
	399	0.278853	0.243288	0.294768	0.458806	0.578369	0.256548	0.346565	0.270658	0.212679	1.16964	0.280095	0.266411	0.320025	0.143105	0.134586
	399.2	0.277342	0.235452	0.287489	0.458743	0.57826	0.258161	0.345346	0.271896	0.212606	1.16955	0.276954	0.270277	0.316123	0.143365	0.134482
	399.4	0.277626	0.238517	0.288851	0.458892	0.578678	0.250708	0.344257	0.265479	0.2128	1.16972	0.278145	0.26284	0.316019	0.143592	0.134742
[truncated: 10,102 more rows]

## Sheet: Figure 2D
Figure 2D
Cells	sgRNA	Day 2 mCherry+ (%)	Mean mCherry+ (%)	StDev	Norm mCherry+ (%)	Day 5 mCherry+ (%)	Mean mCherry+ (%)	StDev	Norm mCherry+ (%)	Day 9 mCherry+ (%)	Mean mCherry+ (%)	StDev	Norm mCherry+ (%)
U251-pSAH066-Fixed = U251-pSAH066-Fixed (#2)	pCF221-sgNT1	63.549	63.2073	1.08368	100.541	73.702	74.1313	0.842485	116.604	71.502	71.6543	0.158859	113.123
(dCas9)		61.994	63.2073		98.0804	73.59	74.1313		116.426	71.642			113.344
		64.079	63.2073		101.379	75.102	74.1313		118.818	71.819			113.624
	pCF221-sgNT-2	71.163	72.2793	0.972192	98.4555	78.527	78.5197	2.80201	108.644	75.571	76.4073	0.954386	104.554
		72.94	72.2793		100.914	81.318	78.5197		112.505	77.447			107.15
		72.735	72.2793		100.63	75.714	78.5197		104.752	76.204			105.43
	pCF221-sgPCNA-i3	61.663	62.058	0.343184	99.3635	36.302	36.1253	0.828254	58.4969	12.497	12.9497	0.82332	20.1376
		62.283	62.058		100.363	36.851	36.1253		59.3815	12.452			20.0651
		62.228	62.058		100.274	35.223	36.1253		56.7582	13.9			22.3984
	pCF221-sgPCNA-i4	72.037	71.0007	1.84369	101.46	45.469	44.5033	4.09775	64.0402	16.799	16.4317	1.6323	23.6603
		72.093	71.0007		101.538	48.032	44.5033		67.6501	17.849			25.1392
		68.872	71.0007		97.0019	40.009	44.5033		56.3502	14.647			20.6294
	pCF221-sgPCNA-i6	71.622	72.337	1.77969	99.0116	22.642	25.4023	2.40403	31.3007	10.744	11.6153	0.838673	14.8527
		71.026	72.337		98.1876	26.528	25.4023		36.6728	12.417			17.1655
		74.363	72.337		102.801	27.037	25.4023		37.3764	11.685			16.1536
	pCF221-sgRPA1-i1	72.386	70.2657	2.12602	103.018	46.957	44.6103	2.79306	66.8278	15.417	13.89	1.4013	21.941
		68.134	70.2657		96.9663	41.521	44.6103		59.0914	12.663			18.0216
		70.277	70.2657		100.016	45.353	44.6103		64.545	13.59			19.3409
	pCF221-sgRPA1-i5	70.396	69.6377	1.97018	101.089	48.26	45.9453	2.6303	69.3016	15.481	13.8633	1.49416	22.2308
		67.401	69.6377		96.7881	43.085	45.9453		61.8703	12.535			18.0003
		71.116	69.6377		102.123	46.491	45.9453		66.7613	13.574			19.4923
	pCF221-sgRPA1-i8	70.447	70.681	0.788487	99.6689	70.043	66.266	3.31899	99.0974	42.78	29.616	12.2856	60.5255
		70.036	70.681		99.0874	63.815	66.266		90.2859	18.455			26.1103
		71.56	70.681		101.244	64.94	66.266		91.8776	27.613			39.0671
U251-pSAH066-ΔREC2	pCF221-sgNT1	75.483	74.7377	0.952913	100.997	71.458	71.591	0.638967	95.6118	70.7	68.6783	1.77492	94.5975
		73.664	74.7377		98.5634	71.029	71.591		95.0378	67.959			90.9301
		75.066	74.7377		100.439	72.286	71.591		96.7196	67.376			90.15
	pCF221-sgNT-2	56.985	58.5497	1.72657	97.3276	66.667	68.8047	2.23125	113.864	60.048	64.9263	4.2287	102.559
		58.262	58.5497		99.5087	68.628	68.8047		117.213	67.183			114.745
		60.402	58.5497		103.164	71.119	68.8047		121.468	67.548			115.369
	pCF221-sgPCNA-i3	70.043	71.4283	2.5252	98.0605	69.749	68.8297	2.17496	97.6489	67.302	67.1413	2.71157	94.2231
		69.899	71.4283		97.8589	66.346	68.8297		92.8847	64.353			90.0945
		74.343	71.4283		104.081	70.394	68.8297		98.5519	69.769			97.6769
	pCF221-sgPCNA-i4	78.544	79.2653	0.823127	99.09	73.574	75.2213	1.80208	92.8199	71.292	73.451	2.27527	89.941
		79.09	79.2653		99.7788	74.944	75.2213		94.5483	73.234			92.391
		80.162	79.2653		101.131	77.146	75.2213		97.3263	75.827			95.6622
	pCF221-sgPCNA-i6	58.378	59.1743	0.795003	98.6543	26.875	25.1173	2.24232	45.4167	13.485	13	2.00206	22.7886
		59.177	59.1743		100.005	25.885	25.1173		43.7436	10.8			18.2512
		59.968	59.1743		101.341	22.592	25.1173		38.1787	14.715			24.8672
	pCF221-sgRPA1-i1	78.699	78.8883	1.0815	99.76	72.485	72.4787	0.0173877	91.883	66.606	66.7857	1.23831	84.4307
		80.052	78.8883		101.475	72.459	72.4787		91.8501	65.647			83.2151
		77.914	78.8883		98.7649	72.492	72.4787		91.8919	68.104			86.3296
	pCF221-sgRPA1-i5	76.557	76.8027	0.564155	99.6801	37.737	41.7903	5.26422	49.135	14.309	16.1673	3.90551	18.6309
		77.448	76.8027		100.84	39.894	41.7903		51.9435	13.538			17.627
		76.403	76.8027		99.4796	47.74	41.7903		62.1593	20.655			26.8936
	pCF221-sgRPA1-i8	54.004	56.8643	3.01258	94.9699	62.938	66.1527	2.78721	110.681	57.489	62.8323	5.345	101.099
		56.58	56.8643		99.5	67.626	66.1527		118.925	68.179			119.898
		60.009	56.8643		105.53	67.894	66.1527		119.396	62.829			110.489
U251-pSAH066-ΔREC3	pCF221-sgNT1	71.918	73.482	1.53347	97.8716	71.022	72.086	1.59018	96.6522	67.768	68.501	1.40151	92.2239
		74.983	73.482		102.043	73.914	72.086		100.588	70.117			95.4206
		73.545	73.482		100.086	71.322	72.086		97.0605	67.618			92.0198
	pCF221-sgNT-2	60.541	59.9227	1.68581	101.032	70.265	72.5247	1.96417	117.259	65.736	67.6603	2.17493	109.701
		58.015	59.9227		96.8165	73.486	72.5247		122.635	67.225			112.186
		61.212	59.9227		102.152	73.823	72.5247		123.197	70.02			116.851
	pCF221-sgPCNA-i3	64.201	65.963	1.90895	97.3288	64.625	66.8067	1.89876	97.9716	62.265	64.4133	1.89305	94.3938
		67.991	65.963		103.074	67.709	66.8067		102.647	65.837			99.809
		65.697	65.963		99.5967	68.086	66.8067		103.218	65.138			98.7493
	pCF221-sgPCNA-i4	75.707	75.0133	0.804096	100.925	73.763	73.2873	0.417761	98.3332	71.619	70.401	1.06924	95.475
		75.201	75.0133		100.25	73.119	73.2873		97.4747	69.967			93.2728
		74.132	75.0133		98.8251	72.98	73.2873		97.2894	69.617			92.8062
	pCF221-sgPCNA-i6	57.6	59.6953	1.83258	96.49	63.91	66.4203	2.20273	107.06	56.738	59.582	2.78221	95.046
		60.487	59.6953		101.326	67.321	66.4203		112.774	59.71			100.025
		60.999	59.6953		102.184	68.03	66.4203		113.962	62.298			104.36
	pCF221-sgRPA1-i1	74.334	73.5993	1.54781	100.998	71.366	70.8657	0.615757	96.9656	68.117	68.013	0.881613	92.5511
		74.643	73.5993		101.418	71.053	70.8657		96.5403	68.838			93.5307
		71.821	73.5993		97.5838	70.178	70.8657		95.3514	67.084			91.1476
	pCF221-sgRPA1-i5	69.774	72.0113	2.10202	96.8931	65.421	68.786	2.94788	90.8482	62.424	64.8073	2.06431	86.6864
		73.945	72.0113		102.685	70.913	68.786		98.4748	65.965			91.6036
		72.315	72.0113		100.422	70.024	68.786		97.2402	66.033			91.6981
	pCF221-sgRPA1-i8	54.317	55.9363	2.46072	97.105	67.281	67.5087	2.08783	120.281	62.42	64.7917	2.40778	111.591
		54.724	55.9363		97.8327	65.544	67.5087		117.176	64.721			115.705
		58.768	55.9363		105.062	69.701	67.5087		124.608	67.234			120.197
U251-pSAH066-ΔHNH	pCF221-sgNT1	75.202	75.312	0.224241	99.8539	75.665	75.5443	0.734472	100.469	72.342	71.8857	1.12144	96.0564
		75.164	75.312		99.8035	76.211	75.5443		101.194	72.707			96.5411
		75.57	75.312		100.343	74.757	75.5443		99.2631	70.608			93.754
	pCF221-sgNT-2	68.565	68.9773	0.700372	99.4022	76.969	77.577	0.620878	111.586	71.161	72.8817	3.30768	103.166
		69.786	68.9773		101.172	78.21	77.577		113.385	76.695			111.189
		68.581	68.9773		99.4254	77.552	77.577		112.431	70.789			102.626
	pCF221-sgPCNA-i3	71.711	73.5557	1.70093	97.4921	54.514	54.946	1.58382	74.1126	34.207	35.9517	1.52573	46.5049
		73.894	73.5557		100.46	53.623	54.946		72.9012	37.036			50.351
		75.062	73.5557		102.048	56.701	54.946		77.0858	36.612			49.7745
	pCF221-sgPCNA-i4	79.016	78.1903	2.3014	101.056	44.818	44.0133	2.4569	57.3191	18.132	17.6	1.35475	23.1896
		75.59	78.1903		96.6744	41.255	44.0133		52.7623	16.06			20.5396
		79.965	78.1903		102.27	45.967	44.0133		58.7886	18.608			23.7983
	pCF221-sgPCNA-i6	63.397	68.151	4.38354	93.0243	20.945	25.8647	4.26616	30.7332	10.178	12.546	3.5339	14.9345
		69.023	68.151		101.28	28.106	25.8647		41.2408	10.852			15.9235
		72.033	68.151		105.696	28.543	25.8647		41.882	16.608			24.3694
	pCF221-sgRPA1-i1	82.19	79.3863	2.46436	103.532	46.093	46.6693	1.39859	58.0616	18.277	19.349	1.16512	23.0229
		77.563	79.3863		97.7032	45.651	46.6693		57.5049	19.181			24.1616
		78.406	79.3863		98.7651	48.264	46.6693		60.7964	20.589			25.9352
	pCF221-sgRPA1-i5	77.064	78.8007	1.54695	97.7961	29.567	32.818	4.7145	37.5213	8.058	9.07	1.34405	10.2258
		80.031	78.8007		101.561	30.662	32.818		38.9108	8.557			10.859
		79.307	78.8007		100.643	38.225	32.818		48.5085	10.595			13.4453
	pCF221-sgRPA1-i8	67.934	67.6363	0.432678	100.44	72.974	72.4863	1.33127	107.892	51.133	48.8943	2.57193	75.5999
		67.14	67.6363		99.2662	70.98	72.4863		104.944	49.465			73.1338
		67.835	67.6363		100.294	73.505	72.4863		108.677	46.085			68.1365
U251-pSAH066-ΔRuvC	pCF221-sgNT1	72.06	74.7663	2.43971	96.3803	70.222	72.3513	1.85382	93.922	69.431	71.239	1.62138	92.864
		75.442	74.7663		100.904	73.226	72.3513		97.9398	72.564			97.0544
		76.797	74.7663		102.716	73.606	72.3513		98.4481	71.722			95.9282
	pCF221-sgNT-2	58.971	59.467	0.429846	99.1659	69.816	71.1277	1.5391	117.403	68.257	69.7563	2.16868	114.781
		59.731	59.467		100.444	72.822	71.1277		122.458	68.769			115.642
		59.699	59.467		100.39	70.745	71.1277		118.965	72.243			121.484
	pCF221-sgPCNA-i3	69.724	69.923	0.58353	99.7154	67.452	67.7683	0.537547	96.4661	65.049	65.3717	1.95408	93.0295
		69.465	69.923		99.345	67.464	67.7683		96.4833	63.599			90.9558
		70.58	69.923		100.94	68.389	67.7683		97.8062	67.467			96.4876
	pCF221-sgPCNA-i4	75.823	75.7907	0.343643	100.043	71.665	73.4403	1.69183	94.5565	60.885	62.115	1.44069	80.3331
		75.432	75.7907		99.5268	73.622	73.4403		97.1386	61.76			81.4876
		76.117	75.7907		100.431	75.034	73.4403		99.0016	63.7			84.0473
	pCF221-sgPCNA-i6	54.683	57.4487	2.39609	95.1858	23.335	26.7887	3.55933	40.6189	11.718	13.7413	2.24411	20.3973
		58.764	57.4487		102.29	26.586	26.7887		46.2778	13.351			23.2399
		58.899	57.4487		102.525	30.445	26.7887		52.9951	16.155			28.1208
	pCF221-sgRPA1-i1	73.62	74.0163	1.13085	99.4645	70.935	70.794	0.922616	95.837	62.892	64.2743	1.8235	84.9704
		75.292	74.0163		101.723	71.638	70.794		96.7867	66.341			89.6302
		73.137	74.0163		98.812	69.809	70.794		94.3157	63.59			85.9135
	pCF221-sgRPA1-i5	72.303	72.3757	1.96701	99.8996	48.38	49.8163	6.82285	66.8457	19.031	21.1523	6.30269	26.2947
		70.446	72.3757		97.3338	43.826	49.8163		60.5535	16.184			22.3611
		74.378	72.3757		102.767	57.243	49.8163		79.0915	28.242			39.0214
	pCF221-sgRPA1-i8	57.221	58.884	1.50842	97.1758	71.073	70.6593	1.03076	120.7	64.874	67.1663	2.00224	110.173
		59.267	58.884		100.65	71.419	70.6593		121.288	68.573			116.454
		60.164	58.884		102.174	69.486	70.6593		118.005	68.052			115.57

## Sheet: Figure 2E
Figure 2E
	Day 2
	Cq values:	N1												N2												N3
		PCNA						GAPDH						PCNA						GAPDH						PCNA						GAPDH
		Target			Non-target			Target			Non-target			Target			Non-target			Target			Non-target			Target			Non-target			Target			Non-target
		n1	n2	n3	n1	n2	n3	n1	n2	n3	n1	n2	n3	n1	n2	n3	n1	n2	n3	n1	n2	n3	n1	n2	n3	n1	n2	n3	n1	n2	n3	n1	n2	n3	n1	n2	n3
	dCas9	28.2155	28.5045	28.5651	24.1434	24.5745	24.5267	19.9903	19.7975	20.2383	19.7612	19.8035	20.3648	29.4116	29.1457	29.0719	23.6069	24.0192	24.0083	19.826	19.8687	20.2003	19.2147	19.2923	19.8377		36.0417	37.3861	27.5787	26.3677	26.3919	28.2513	28.3622	28.7118	21.3874	21.4971	22.0723
	ΔREC2	29.8912	30.7078	30.2515	25.197	25.6733	25.5446	21.6604	21.5783	22.241	20.2731	20.3366	20.7446	30.1958	30.1084	30.559	26.2406	26.208	26.5128	21.761	21.7548	22.4101	20.6884	20.8167	21.2331	32.9376	30.7854	30.9373	26.0009	26.1524	26.5127	22.0049	21.9471	22.2094	20.6341	20.8561	21.1547
	ΔREC3	28.7883	28.6251	28.5239	25.5883	26.0136	26.0051	20.9952	21.0443	21.3857	21.0425	21.1541	21.6525	30.6305	30.1661	30.4111		25.4729	25.9009	22.0513	22.1789	22.4988		20.4963	20.9898	29.0471	29.3325	29.0351	25.6578	25.9696	26.2841	20.563	20.9522	21.1445	20.5837	20.6881	21.1916
	ΔHNH	34.371	34.3535	34.7647	24.2242	24.7237	24.736	23.9976	24.0696	24.5669	19.5168	19.6281	20.1815	29.1046	29.636	29.6163	23.7982	23.9651	24.0285	20.5802	20.3482	20.6639	18.8258	18.9662	19.3984	30.0371	30.2109	30.1808	23.762	23.9529	24.0064	20.444	20.5469	21.0729	18.8042	19.0893	19.5292
	ΔRuvC	37.0219	35.1069		32.0059	33.1563		27.9569	27.9627		26.3413	26.464		32.8702	32.4655	32.8197	29.3159	29.2232	29.1787	24.2951	24.2671	24.9801	23.9387	24.0622	24.5833	32.7246	32.3075	32.1827	28.0398	28.2611	28.2475	22.9603	23.057	23.5754	22.489	22.5066	23.1654
	Day 5
	Cq values:
		PCNA						GAPDH						PCNA						GAPDH						PCNA						GAPDH
		Target			Non-target			Target			Non-target			Target			Non-target			Target			Non-target			Target			Non-target			Target			Non-target
		n1	n2	n3	n1	n2	n3	n1	n2	n3	n1	n2	n3	n1	n2	n3	n1	n2	n3	n1	n2	n3	n1	n2	n3	n1	n2	n3	n1	n2	n3	n1	n2	n3	n1	n2	n3
	dCas9	34.2998	33.0629	32.9713	29.2971	29.759	29.6659	25.7304	25.6539	26.0379	25.5161	25.5091	26.2042				27.3941	27.6155	27.6332	31.4062	31.145	31.4515	23.1126	23.201	23.6202		35.8375	34.0525	26.5321	26.5969	26.5908	31.8021	32.3902	32.0587	21.6843	21.68	22.2837
	ΔREC2		34.0055	35.687	29.608	30.4584	29.9989		28.968	29.8114	25.7273	25.7815	26.1886	34.6281		34.8456	28.1856	28.7992	28.4198	28.3436	28.1456	28.5369	23.7646	23.7837	24.258	32.7385	34.1175	32.9466	28.7241	29.2778	29.1459	26.0771	26.1652	26.4749	24.5967	24.6653	25.328
	ΔREC3	34.2286	34.2782	34.5715	31.4403	31.0483	31.2183	28.1499	28.1967	28.8031	25.9393	25.9451	26.5416	33.5432	32.5715	34.012	25.1246	25.3334	25.3798	26.8758	26.7841	27.3208	20.4515	20.4892	21.0629	33.3738	32.4086	32.9205	26.2358	26.3461	26.4657	26.2436	26.2335	26.6657	21.5922	21.7111	22.2618
	ΔHNH	32.3224	31.8013	32.2836	26.4315	26.9331	26.9622	24.6982	24.6809	25.1536	22.5837	22.6819	23.1424	31.0619	31.647	31.6043	25.3741	25.6423	25.8051	23.7679	23.8154	24.2721	21.1157	21.2103	21.6443	31.5102	31.0353	31.227	24.8694	24.9942	24.7492	23.2348	23.2981	23.7882	20.6109	20.755	21.2167
	ΔRuvC	32.7987	34.0041	34.7492	32.4773	32.2564	32.5948	26.6395	26.7243	27.1944	28.3985	28.6771	28.9059	35.5527		35.8033	29.6475	29.7977	29.8178	27.4082	27.4456	27.9601	25.3887	25.4684	26.0269	34.2922	33.9593	33.4778	30.3572	30.2056	30.7876	26.7006	26.6478	27.2525	25.6671	25.9559	26.3665

## Sheet: Figure 3A
Figure 3A
	Mean	1	0.0472671	0.0587094	0.0598086	0.0644801	0.0658295	0.0665157	1	0.0509589	0.466885	0.468726	0.501005	0.5544	0.617106
	Stdev	0.00621136	0.000253865	0.00129372	0.00412433	0.00180475	0.00129663	0.000705981	0.0121178	0.00304139	0.0697523	0.0482698	0.00544585	0.0231152	0.0535252
	Label	Vector	dCas9	Δ3CE v1	Δ3CE v2	Δ3CE v3	Δ3CE v4	Δ3CE v5	Vector	dCas9	Δ4CE v1	Δ4CE v2	Δ4CE v3	Δ4CE v4	Δ4CE v5
	Replicate A	0.997243	0.047059	0.0577456	0.0560256	0.0647433	0.0649414	0.0665841	0.98757	0.0485292	0.472483	0.489714	0.40614	0.579365	0.629477
	Replicate B	0.995644	0.04755	0.0582029	0.0642054	0.0625582	0.0673175	0.067185	1.00065	0.0499777	0.38864	0.385699	0.558892	0.479195	0.541996
	Replicate C	1.00711	0.0471924	0.0601798	0.0591947	0.0661387	0.0652297	0.0657781	1.01178	0.0543697	0.539533	0.530765	0.537985	0.604642	0.679845

## Sheet: Figure 3C
Figure 3C		Full target dsDNA			3bp PAM-adjacent bubble			NT-dsDNA
	Time (sec)	dCas9	Δ3CE	Δ4CE	dCas9	Δ3CE	Δ4CE	dCas9	Δ3CE	Δ4CE
	0	0.22996	0.290383	0.271074	0.201846	0.378138	0.315956	0.268895	0.228563	0.253949
	0.2	0.237143	0.283253	0.266398	0.204871	0.3684	0.311749	0.265519	0.219485	0.24931
	0.4	0.239455	0.278362	0.274478	0.20875	0.368227	0.307418	0.274833	0.214706	0.247745
	0.6	0.235543	0.270673	0.269696	0.205259	0.362897	0.306395	0.269339	0.210787	0.249415
	0.8	0.241586	0.262379	0.260354	0.20858	0.356289	0.313214	0.276568	0.206336	0.248904
	1	0.240661	0.265369	0.265206	0.211992	0.358078	0.306407	0.271318	0.20823	0.239883
	1.2	0.232524	0.262298	0.265543	0.210103	0.353202	0.30148	0.267859	0.200136	0.244796
	1.4	0.239786	0.252643	0.269495	0.209193	0.351617	0.302192	0.267604	0.200657	0.239199
	1.6	0.236724	0.263811	0.264961	0.213369	0.355747	0.296809	0.269817	0.202056	0.244797
	1.8	0.241468	0.261489	0.257481	0.205578	0.350407	0.30071	0.260612	0.198204	0.243487
	2	0.242557	0.254951	0.265609	0.21194	0.356298	0.304661	0.260573	0.194947	0.242738
	2.2	0.238617	0.254216	0.263506	0.217513	0.356015	0.297376	0.267464	0.192218	0.239653
	2.4	0.242685	0.259565	0.26597	0.2101	0.351261	0.303414	0.261801	0.194688	0.246247
	2.6	0.239822	0.263459	0.262297	0.206953	0.354053	0.307903	0.25857	0.196417	0.244126
	2.8	0.238927	0.262694	0.263094	0.2212	0.357795	0.304118	0.262826	0.196141	0.234442
	3	0.242725	0.263773	0.27199	0.217857	0.353249	0.303254	0.262216	0.194179	0.246161
	3.2	0.243084	0.263703	0.267064	0.216956	0.359241	0.304895	0.266083	0.197871	0.242892
	3.4	0.242373	0.261206	0.259389	0.219228	0.356051	0.304011	0.265486	0.192826	0.240589
	3.6	0.244891	0.267661	0.265141	0.217952	0.360259	0.300061	0.264644	0.192769	0.234902
	3.8	0.239513	0.265098	0.270147	0.218259	0.357239	0.31123	0.260221	0.196067	0.237038
	4	0.244699	0.268342	0.267441	0.226773	0.360359	0.305621	0.261629	0.193701	0.235101
	4.2	0.246474	0.269777	0.270526	0.2239	0.364892	0.303708	0.268088	0.191852	0.238143
	4.4	0.248192	0.276062	0.263118	0.222585	0.363824	0.312997	0.258177	0.193613	0.237409
	4.6	0.24887	0.270046	0.268617	0.230755	0.365549	0.313696	0.260561	0.195996	0.23384
	4.8	0.247838	0.276904	0.271983	0.230303	0.362743	0.310897	0.265353	0.191875	0.236246
	5	0.241268	0.282122	0.267759	0.224872	0.366915	0.316124	0.26229	0.198089	0.237073
	5.2	0.253057	0.279145	0.273832	0.233716	0.372858	0.318582	0.260103	0.195139	0.237123
	5.4	0.247274	0.28182	0.273109	0.232813	0.371254	0.314293	0.262014	0.18691	0.231432
	5.6	0.249255	0.278721	0.274583	0.230935	0.372841	0.318099	0.263083	0.190823	0.239943
	5.8	0.256009	0.285596	0.2636	0.232488	0.376957	0.325594	0.265669	0.194734	0.235136
	6	0.250756	0.289606	0.276301	0.237805	0.372905	0.319446	0.263265	0.189877	0.233423
	6.2	0.25502	0.284759	0.278793	0.23611	0.379134	0.325043	0.265106	0.191944	0.237971
	6.4	0.257873	0.289276	0.276956	0.241312	0.373045	0.328026	0.268445	0.189997	0.238271
	6.6	0.25275	0.291469	0.276992	0.243402	0.37713	0.319959	0.265647	0.190159	0.235441
	6.8	0.257749	0.291163	0.279631	0.235869	0.376558	0.322376	0.264045	0.190434	0.235478
	7	0.261277	0.29682	0.277175	0.242226	0.378915	0.334122	0.259073	0.191846	0.237139
	7.2	0.254364	0.298882	0.27997	0.249778	0.383356	0.323348	0.270694	0.190251	0.237848
	7.4	0.257997	0.300031	0.282945	0.245383	0.383355	0.326351	0.266407	0.192654	0.240787
	7.6	0.25566	0.298616	0.270178	0.242466	0.38545	0.334031	0.26076	0.187512	0.232079
	7.8	0.258621	0.296825	0.281567	0.255959	0.388394	0.334862	0.259839	0.19167	0.23225
	8	0.253059	0.305936	0.2837	0.249282	0.390916	0.327375	0.267486	0.190489	0.239254
	8.2	0.260054	0.307993	0.278267	0.245237	0.390211	0.337266	0.263052	0.19185	0.235077
	8.4	0.260298	0.311308	0.276312	0.256746	0.395708	0.333265	0.261444	0.188521	0.233347
	8.6	0.260813	0.312831	0.280895	0.256157	0.392797	0.33225	0.265979	0.188028	0.230065
	8.8	0.258864	0.306666	0.287487	0.251508	0.394908	0.341314	0.263308	0.190277	0.234285
	9	0.264772	0.307699	0.282707	0.262038	0.395969	0.33995	0.264102	0.195439	0.231365
	9.2	0.25941	0.319388	0.280967	0.263741	0.399244	0.338875	0.261581	0.189318	0.231441
	9.4	0.263103	0.317362	0.283603	0.260653	0.399443	0.347938	0.263857	0.190096	0.2353
	9.6	0.26528	0.31447	0.288311	0.268025	0.401083	0.343925	0.263809	0.190327	0.235513
	9.8	0.266765	0.320327	0.291525	0.259071	0.400479	0.343315	0.266417	0.194248	0.235456
	10	0.262121	0.318119	0.28323	0.257357	0.405205	0.349646	0.263165	0.189476	0.234474
	10.2	0.264874	0.320215	0.284476	0.270018	0.408289	0.345	0.261565	0.194071	0.229634
	10.4	0.2677	0.323869	0.291318	0.272689	0.411396	0.347842	0.262509	0.18874	0.230827
	10.6	0.268208	0.325664	0.290327	0.269042	0.408571	0.352498	0.266136	0.192634	0.238001
	10.8	0.269453	0.324871	0.286123	0.274272	0.410842	0.356342	0.266366	0.193418	0.233318
	11	0.267132	0.331252	0.288145	0.277377	0.414586	0.35204	0.263479	0.193556	0.232327
	11.2	0.26801	0.329901	0.29431	0.267794	0.414471	0.355602	0.267149	0.190394	0.233162
	11.4	0.268484	0.330668	0.292506	0.277066	0.418765	0.359716	0.268756	0.190063	0.231601
	11.6	0.271402	0.336189	0.291276	0.281867	0.416562	0.352421	0.268459	0.189213	0.236184
	11.8	0.27245	0.336181	0.29129	0.280304	0.422658	0.361613	0.263062	0.192141	0.235854
	12	0.274433	0.3349	0.292951	0.279016	0.425036	0.365319	0.267336	0.189724	0.238374
	12.2	0.269389	0.335933	0.296704	0.285239	0.419328	0.358367	0.26787	0.190425	0.233566
	12.4	0.274728	0.339773	0.294586	0.280805	0.424144	0.361098	0.267795	0.185764	0.234694
	12.6	0.278706	0.340065	0.292344	0.281414	0.431597	0.372384	0.264611	0.190881	0.239115
	12.8	0.274381	0.340255	0.29785	0.292486	0.426246	0.367308	0.265651	0.188411	0.230618
	13	0.271609	0.347732	0.298638	0.283714	0.427498	0.368293	0.266911	0.192928	0.236536
	13.2	0.276302	0.345309	0.297559	0.288741	0.430661	0.374704	0.264509	0.191768	0.237507
	13.4	0.278503	0.344419	0.29413	0.299328	0.436093	0.371919	0.262177	0.18711	0.224953
	13.6	0.275409	0.348119	0.305228	0.29483	0.43961	0.368049	0.266834	0.186865	0.229371
	13.8	0.280335	0.348325	0.297063	0.290295	0.437272	0.37936	0.267496	0.188445	0.232361
	14	0.28019	0.35275	0.303488	0.301051	0.437516	0.37616	0.265021	0.188793	0.233272
	14.2	0.278851	0.358282	0.298475	0.301065	0.447192	0.37894	0.262407	0.188024	0.233694
	14.4	0.283744	0.353755	0.299801	0.302675	0.44204	0.37848	0.26322	0.186669	0.231209
	14.6	0.279328	0.35517	0.309634	0.307126	0.445326	0.383006	0.269686	0.189607	0.234422
	14.8	0.284907	0.359357	0.301177	0.307241	0.446596	0.381843	0.269605	0.191116	0.234525
	15	0.279725	0.358118	0.294289	0.307969	0.450563	0.388912	0.26501	0.191091	0.233298
	15.2	0.280724	0.362703	0.302141	0.312091	0.453223	0.392836	0.263666	0.189694	0.228577
	15.4	0.285748	0.363188	0.305378	0.313303	0.454931	0.382906	0.268313	0.184421	0.230004
	15.6	0.287611	0.361172	0.30358	0.308032	0.459254	0.391771	0.257412	0.190918	0.232783
	15.8	0.288478	0.363193	0.300699	0.313193	0.460572	0.390693	0.261094	0.184819	0.231956
	16	0.287942	0.36443	0.307228	0.320867	0.461112	0.394106	0.267176	0.190833	0.228948
	16.2	0.287048	0.366082	0.311377	0.316199	0.463351	0.392844	0.265694	0.186754	0.236871
	16.4	0.289249	0.364964	0.303524	0.32002	0.459914	0.399142	0.258484	0.188455	0.238453
	16.6	0.287861	0.375586	0.304682	0.328699	0.469431	0.397517	0.267543	0.185387	0.230716
	16.8	0.287407	0.371362	0.309734	0.327145	0.470809	0.401799	0.265903	0.191035	0.229196
	17	0.287384	0.374514	0.308815	0.324083	0.464662	0.409076	0.26605	0.185813	0.234309
	17.2	0.289272	0.371982	0.312661	0.334112	0.471244	0.402287	0.262168	0.188641	0.23346
	17.4	0.290392	0.377634	0.310531	0.326701	0.478571	0.400174	0.262721	0.192347	0.233833
	17.6	0.292319	0.380426	0.308951	0.331922	0.478611	0.412189	0.270225	0.183861	0.233802
	17.8	0.294418	0.381354	0.31242	0.335305	0.483818	0.404561	0.27268	0.184673	0.233337
	18	0.291506	0.385761	0.315139	0.330188	0.481499	0.403473	0.263443	0.186282	0.235676
	18.2	0.297935	0.378635	0.303185	0.335527	0.483595	0.41692	0.261593	0.19545	0.235333
	18.4	0.296164	0.382206	0.309363	0.344652	0.48953	0.413154	0.265957	0.188275	0.225323
	18.6	0.298129	0.386099	0.315862	0.337861	0.492576	0.414515	0.271204	0.193198	0.230095
	18.8	0.297679	0.382453	0.316707	0.340012	0.484667	0.420746	0.263195	0.18983	0.234278
	19	0.29748	0.383873	0.312808	0.345712	0.491169	0.415895	0.266526	0.189877	0.231995
	19.2	0.297359	0.3926	0.308597	0.351025	0.495124	0.415885	0.271822	0.189481	0.225946
	19.4	0.303198	0.384782	0.315025	0.344137	0.49675	0.424202	0.270006	0.192012	0.230303
	19.6	0.302873	0.390297	0.314363	0.349658	0.494131	0.420341	0.265416	0.188676	0.233246
	19.8	0.299146	0.394403	0.317307	0.354285	0.502684	0.422491	0.266974	0.18847	0.228485
	20	0.301438	0.400604	0.316999	0.348269	0.50047	0.430906	0.269126	0.188682	0.232437
	20.2	0.302616	0.393848	0.314721	0.3569	0.505352	0.430852	0.267575	0.186208	0.224754
	20.4	0.304861	0.396515	0.321012	0.360254	0.511559	0.432159	0.267642	0.184595	0.228295
	20.6	0.303355	0.397461	0.316403	0.364947	0.508826	0.431592	0.264631	0.186854	0.237682
	20.8	0.301042	0.398942	0.311394	0.359003	0.515491	0.434148	0.265593	0.186215	0.225986
	21	0.309337	0.404356	0.324029	0.367301	0.514242	0.430848	0.269912	0.184226	0.228138
	21.2	0.302846	0.40007	0.321342	0.356652	0.515717	0.43787	0.266697	0.188901	0.234924
	21.4	0.306413	0.403915	0.31765	0.37283	0.513994	0.442261	0.265147	0.190577	0.228121
	21.6	0.30753	0.403665	0.320254	0.373952	0.522214	0.441281	0.272341	0.185386	0.233357
	21.8	0.311739	0.408292	0.325801	0.365133	0.527585	0.43793	0.264271	0.187894	0.236781
	22	0.309401	0.408029	0.320549	0.371531	0.524234	0.449278	0.264776	0.192025	0.23406
	22.2	0.311188	0.409648	0.322945	0.378957	0.527584	0.440438	0.271943	0.187379	0.233043
	22.4	0.304397	0.407576	0.318598	0.373905	0.527819	0.443519	0.269606	0.1899	0.233785
	22.6	0.316137	0.409987	0.323353	0.380966	0.52901	0.45542	0.270743	0.182485	0.230438
	22.8	0.31442	0.41013	0.325489	0.384478	0.537409	0.447126	0.272025	0.188726	0.230993
	23	0.31545	0.418689	0.330275	0.383395	0.531439	0.453853	0.267756	0.18278	0.23113
	23.2	0.309841	0.40892	0.322519	0.381574	0.535607	0.461113	0.268662	0.188346	0.233807
	23.4	0.317304	0.411421	0.323069	0.392869	0.541647	0.452877	0.272059	0.185061	0.232056
	23.6	0.315976	0.413642	0.333871	0.384236	0.540443	0.455843	0.269482	0.187721	0.233182
	23.8	0.312455	0.414589	0.321695	0.387827	0.548289	0.462862	0.270061	0.192155	0.235596
	24	0.316338	0.415905	0.322504	0.398085	0.542608	0.463222	0.263779	0.191006	0.23185
	24.2	0.317166	0.422401	0.326381	0.396745	0.550798	0.464062	0.269511	0.188556	0.226985
	24.4	0.322688	0.416823	0.32576	0.397156	0.55702	0.473794	0.269134	0.190903	0.237164
	24.6	0.319475	0.41889	0.325689	0.406026	0.550603	0.471125	0.27093	0.188322	0.23155
	24.8	0.317993	0.426297	0.323148	0.400871	0.556546	0.468017	0.27172	0.18849	0.228573
	25	0.324342	0.422339	0.326134	0.3947	0.559251	0.472859	0.269187	0.187705	0.235066
	25.2	0.326221	0.423598	0.326163	0.407257	0.55765	0.474683	0.272821	0.191655	0.232729
	25.4	0.322286	0.424174	0.336469	0.408006	0.561197	0.47062	0.264351	0.187338	0.230175
	25.6	0.319284	0.427872	0.331761	0.405111	0.561736	0.48159	0.262385	0.190708	0.23382
	25.8	0.323905	0.429165	0.328149	0.409253	0.568426	0.479538	0.269903	0.184547	0.224812
	26	0.32344	0.426243	0.334819	0.416179	0.569338	0.477973	0.270845	0.188896	0.227023
	26.2	0.327452	0.430535	0.333354	0.410268	0.570548	0.484381	0.271653	0.184381	0.235517
	26.4	0.329929	0.429176	0.328063	0.415231	0.571737	0.482601	0.27162	0.191918	0.234304
	26.6	0.325326	0.429691	0.333059	0.421685	0.576324	0.483774	0.270834	0.184631	0.231261
	26.8	0.332304	0.434499	0.335248	0.418454	0.57967	0.489723	0.275072	0.185574	0.232655
	27	0.330462	0.428324	0.336797	0.419897	0.577759	0.492753	0.26509	0.188396	0.232044
	27.2	0.331445	0.431407	0.332216	0.422361	0.574916	0.490897	0.271528	0.1887	0.229363
	27.4	0.329039	0.436646	0.332295	0.420536	0.583855	0.490898	0.272846	0.188035	0.232592
	27.6	0.334213	0.435733	0.333635	0.426985	0.58922	0.503922	0.27013	0.194039	0.231001
	27.8	0.331471	0.43806	0.338032	0.434923	0.589548	0.495739	0.26873	0.186882	0.234242
	28	0.333643	0.436748	0.33297	0.435084	0.588109	0.498066	0.266846	0.187814	0.229564
	28.2	0.336672	0.438927	0.33341	0.435889	0.598944	0.501707	0.271606	0.188977	0.23431
	28.4	0.334885	0.438744	0.337317	0.439696	0.597367	0.502413	0.273237	0.183736	0.232899
	28.6	0.336405	0.445589	0.343732	0.438795	0.602204	0.502933	0.268968	0.182003	0.231703
	28.8	0.336392	0.438729	0.335634	0.44424	0.596693	0.509267	0.272545	0.186263	0.230488
	29	0.336157	0.445822	0.337947	0.442056	0.599626	0.508915	0.276643	0.187241	0.224536
	29.2	0.336469	0.445414	0.342077	0.442206	0.610857	0.504962	0.274096	0.186107	0.222713
	29.4	0.339763	0.444194	0.338494	0.445748	0.607308	0.513522	0.26674	0.189231	0.234825
	29.6	0.338508	0.444628	0.339425	0.44884	0.609204	0.513259	0.276424	0.189222	0.231996
	29.8	0.340882	0.44724	0.344002	0.450907	0.61186	0.512768	0.275352	0.18398	0.230845
	30	0.341824	0.447405	0.345646	0.447767	0.617925	0.520075	0.268848	0.18906	0.232139
	30.2	0.342937	0.449341	0.338862	0.455865	0.622152	0.522086	0.267355	0.190291	0.232692
	30.4	0.341073	0.458932	0.343467	0.45784	0.619441	0.51431	0.274317	0.188217	0.230803
	30.6	0.339954	0.451843	0.33891	0.45243	0.627015	0.522335	0.272219	0.187364	0.232592
	30.8	0.341483	0.44745	0.34485	0.466184	0.625421	0.52953	0.271372	0.186359	0.230547
	31	0.344832	0.457658	0.345274	0.467625	0.630268	0.520916	0.273457	0.188729	0.229805
	31.2	0.343024	0.448197	0.343145	0.458963	0.627199	0.52568	0.270583	0.188761	0.23235
	31.4	0.34765	0.456894	0.340575	0.466604	0.629564	0.53367	0.273117	0.187604	0.224698
	31.6	0.339854	0.455882	0.348539	0.470407	0.636731	0.529991	0.274402	0.190419	0.226385
	31.8	0.349322	0.457679	0.348535	0.468048	0.639806	0.53152	0.26891	0.18673	0.22797
	32	0.344874	0.454487	0.347234	0.475402	0.639071	0.541834	0.274464	0.18794	0.233489
	32.2	0.347321	0.45986	0.34175	0.478563	0.639494	0.535653	0.276801	0.182691	0.233202
	32.4	0.347339	0.456724	0.350896	0.472885	0.645737	0.538319	0.270667	0.188805	0.230994
	32.6	0.349039	0.456816	0.347349	0.482914	0.640694	0.546378	0.264504	0.185494	0.233604
	32.8	0.347066	0.458073	0.347081	0.482871	0.645793	0.536608	0.274738	0.190526	0.235082
	33	0.348728	0.466141	0.342961	0.481878	0.650554	0.5384	0.271692	0.185679	0.235529
	33.2	0.354173	0.459327	0.343598	0.482262	0.651836	0.54759	0.267558	0.185116	0.235431
	33.4	0.352756	0.460978	0.34781	0.49156	0.652842	0.548168	0.271921	0.191266	0.227821
	33.6	0.351558	0.463537	0.352707	0.487762	0.651978	0.54552	0.274672	0.19037	0.233216
	33.8	0.354686	0.464908	0.345585	0.488805	0.660243	0.555473	0.270172	0.188835	0.229197
	34	0.359779	0.463969	0.34859	0.49814	0.663724	0.552636	0.274392	0.189806	0.227177
	34.2	0.358103	0.466359	0.354188	0.495084	0.659557	0.55424	0.269043	0.19115	0.228348
	34.4	0.355221	0.470958	0.345937	0.490391	0.667615	0.559512	0.275807	0.184791	0.232416
	34.6	0.358599	0.469479	0.346544	0.505561	0.670017	0.559831	0.27135	0.186472	0.2328
	34.8	0.35477	0.476702	0.349624	0.506786	0.672958	0.557515	0.275218	0.187004	0.222474
	35	0.363794	0.470796	0.352849	0.495386	0.673005	0.566074	0.268526	0.184854	0.23037
	35.2	0.358519	0.469442	0.351437	0.510034	0.677613	0.569275	0.271096	0.186753	0.233633
	35.4	0.356925	0.470707	0.348356	0.508094	0.677226	0.56157	0.273413	0.190073	0.225003
	35.6	0.359545	0.471924	0.353777	0.507128	0.682338	0.572753	0.273037	0.187079	0.235434
	35.8	0.361446	0.46894	0.355433	0.518675	0.679713	0.569468	0.273455	0.188478	0.230938
	36	0.359656	0.474573	0.360118	0.516546	0.686321	0.568885	0.275959	0.185993	0.23542
	36.2	0.365211	0.478567	0.348804	0.517715	0.685685	0.578761	0.272617	0.192849	0.2309
	36.4	0.360874	0.477421	0.350529	0.522228	0.693265	0.579162	0.269395	0.186256	0.228647
	36.6	0.361195	0.471496	0.357897	0.523278	0.694368	0.577558	0.272978	0.189812	0.225953
	36.8	0.361842	0.474932	0.359258	0.519916	0.689972	0.582491	0.266373	0.179929	0.232416
	37	0.365841	0.476868	0.351057	0.529311	0.690419	0.585155	0.279941	0.184513	0.235839
	37.2	0.366816	0.480562	0.359459	0.527239	0.698662	0.583366	0.275206	0.186502	0.227274
	37.4	0.36432	0.480821	0.357278	0.524669	0.703929	0.586189	0.273128	0.187004	0.231261
	37.6	0.365549	0.477647	0.354282	0.536018	0.704121	0.593655	0.2739	0.182858	0.234243
	37.8	0.368157	0.484233	0.350691	0.536577	0.702629	0.586636	0.274951	0.183546	0.23199
	38	0.369273	0.486851	0.355328	0.532268	0.713485	0.585304	0.273504	0.183849	0.22814
	38.2	0.370513	0.482592	0.358527	0.541724	0.710614	0.600444	0.269424	0.188547	0.232039
	38.4	0.373548	0.48339	0.358304	0.545712	0.716156	0.590834	0.269395	0.186853	0.234621
	38.6	0.366137	0.486258	0.358213	0.536205	0.716352	0.587481	0.278765	0.186017	0.229921
	38.8	0.372059	0.485943	0.353872	0.538728	0.717562	0.60791	0.277768	0.185278	0.231768
	39	0.374078	0.480954	0.364185	0.554934	0.717273	0.60534	0.273135	0.183895	0.232432
	39.2	0.373031	0.48311	0.360406	0.553124	0.720214	0.600876	0.274673	0.187856	0.23039
	39.4	0.369237	0.48745	0.353397	0.550456	0.722283	0.606755	0.280549	0.187786	0.229665
	39.6	0.374578	0.487416	0.360155	0.552136	0.726708	0.604938	0.27215	0.181217	0.22763
	39.8	0.370114	0.492379	0.364714	0.551231	0.731643	0.604292	0.272174	0.18481	0.22328
	40	0.37132	0.496958	0.360702	0.552464	0.730252	0.614906	0.271272	0.191422	0.236375
	40.2	0.374439	0.490934	0.360839	0.566548	0.730311	0.612599	0.276435	0.188281	0.228591
	40.47	0.379534	0.492237	0.36947	0.564881	0.739515	0.614898	0.278377	0.186868	0.227146
	40.63	0.378109	0.487535	0.367761	0.561706	0.742438	0.617837	0.271148	0.189146	0.234232
	40.8	0.377656	0.490082	0.367639	0.571462	0.735866	0.616465	0.273034	0.191599	0.237215
	41	0.379273	0.493099	0.361889	0.56648	0.743729	0.616602	0.280271	0.191043	0.229104
	41.2	0.380184	0.495972	0.364192	0.563338	0.750529	0.625386	0.273496	0.185964	0.228376
	41.4	0.383154	0.48994	0.37027	0.573668	0.748507	0.627278	0.270473	0.187191	0.231384
	41.6	0.380794	0.49931	0.367494	0.583576	0.754341	0.625162	0.275084	0.18868	0.236344
	41.8	0.383812	0.498271	0.364908	0.575376	0.752305	0.626364	0.272724	0.188547	0.232207
	42	0.380978	0.500233	0.36005	0.577416	0.758714	0.631732	0.280389	0.186779	0.230453
	42.2	0.380543	0.49502	0.368621	0.58465	0.760478	0.625157	0.27856	0.186401	0.225184
	42.4	0.382754	0.501762	0.366467	0.580616	0.758116	0.627954	0.272257	0.186919	0.233029
	42.6	0.383569	0.500939	0.3585	0.582488	0.762308	0.636804	0.276144	0.188398	0.235634
	42.8	0.385181	0.500318	0.362629	0.586236	0.762659	0.635532	0.279181	0.188702	0.223823
	43	0.385863	0.505071	0.370056	0.584115	0.768495	0.633211	0.273965	0.188911	0.231188
	43.2	0.390318	0.49907	0.363463	0.590999	0.767633	0.640163	0.27524	0.188498	0.23395
	43.4	0.385116	0.500771	0.368867	0.59417	0.767965	0.638023	0.279833	0.182658	0.224234
	43.6	0.389721	0.505721	0.372264	0.590761	0.774416	0.640557	0.276255	0.190996	0.233698
	43.8	0.390624	0.508092	0.368939	0.595016	0.778669	0.651216	0.276839	0.187523	0.229026
	44	0.387046	0.506441	0.364204	0.600185	0.776186	0.645842	0.275343	0.184216	0.235032
	44.2	0.388644	0.509247	0.36496	0.595652	0.778025	0.643669	0.277469	0.185171	0.234873
	44.4	0.391355	0.505424	0.367023	0.59881	0.783591	0.657366	0.275215	0.189801	0.228767
	44.6	0.390087	0.505962	0.371458	0.611061	0.79117	0.657618	0.274337	0.187043	0.229957
	44.8	0.397984	0.505819	0.364245	0.604969	0.792477	0.648449	0.276116	0.188681	0.234078
	45	0.391675	0.508727	0.367588	0.60685	0.791778	0.662275	0.273555	0.189945	0.23497
	45.2	0.399541	0.506734	0.370721	0.61998	0.795386	0.661158	0.278545	0.186021	0.230982
	45.4	0.395022	0.505502	0.375168	0.612321	0.796964	0.657969	0.28003	0.186328	0.224983
	45.6	0.395738	0.508285	0.373812	0.613548	0.799914	0.666487	0.273334	0.1871	0.233426
	45.8	0.397914	0.514461	0.371271	0.620202	0.794615	0.666489	0.280432	0.187079	0.230671
	46	0.397823	0.510389	0.374781	0.619438	0.806664	0.665638	0.281973	0.185097	0.230628
	46.2	0.397733	0.5086	0.373256	0.618493	0.805017	0.671665	0.271424	0.188867	0.234673
	46.4	0.395942	0.508085	0.374706	0.625498	0.808045	0.670076	0.27762	0.188613	0.238441
	46.6	0.397547	0.514176	0.374523	0.625439	0.813481	0.670447	0.280582	0.188846	0.229371
	46.8	0.396902	0.515992	0.374076	0.621431	0.814384	0.67515	0.279001	0.189091	0.231644
	47	0.398027	0.515167	0.375101	0.6327	0.814806	0.686434	0.276592	0.189714	0.23397
	47.2	0.40311	0.51288	0.380789	0.637104	0.812489	0.680433	0.276654	0.190146	0.22976
	47.4	0.398008	0.5158	0.379568	0.63291	0.822909	0.679194	0.281493	0.189234	0.234937
	47.6	0.403539	0.516558	0.369652	0.634913	0.817406	0.685881	0.280016	0.192092	0.237013
	47.8	0.40144	0.515326	0.38255	0.642875	0.823541	0.681483	0.281043	0.183131	0.227759
	48	0.404448	0.520341	0.381419	0.637256	0.825177	0.68387	0.278088	0.187003	0.230943
	48.2	0.407573	0.51481	0.375289	0.645282	0.82514	0.698282	0.278782	0.18966	0.233256
	48.4	0.402141	0.521729	0.376616	0.641752	0.832265	0.684224	0.280884	0.184988	0.229859
	48.6	0.4038	0.524166	0.379759	0.642832	0.835577	0.686278	0.276298	0.184083	0.232245
	48.8	0.407037	0.519945	0.383325	0.652044	0.839739	0.697477	0.275489	0.190391	0.232256
	49	0.405866	0.519887	0.38279	0.659326	0.833766	0.695253	0.283109	0.187978	0.231062
	49.2	0.408789	0.524826	0.377059	0.646912	0.845773	0.691703	0.280454	0.18391	0.229434
	49.4	0.407581	0.52138	0.375859	0.655112	0.843369	0.702432	0.276769	0.186697	0.227811
	49.6	0.408649	0.524586	0.381526	0.659799	0.846754	0.698634	0.279591	0.185951	0.230837
	49.8	0.41094	0.524904	0.384527	0.659527	0.849197	0.701587	0.277705	0.191194	0.230291
	50	0.411965	0.522766	0.377395	0.659235	0.84975	0.706031	0.277328	0.194333	0.230228
	50.2	0.409476	0.524458	0.384429	0.66613	0.852016	0.706224	0.278556	0.184317	0.227558
	50.4	0.406503	0.526352	0.386489	0.665762	0.85314	0.70636	0.27818	0.184382	0.22996
	50.6	0.406993	0.531358	0.386361	0.662023	0.85538	0.712426	0.281312	0.190197	0.232367
	50.8	0.414646	0.525877	0.379446	0.671996	0.856579	0.716069	0.283863	0.186445	0.2264
	51	0.412968	0.529206	0.386306	0.67065	0.857742	0.709643	0.281407	0.189827	0.227937
	51.2	0.416082	0.529251	0.385995	0.672693	0.857863	0.717487	0.277877	0.189067	0.23293
	51.4	0.41702	0.527841	0.382978	0.681177	0.861327	0.720078	0.282354	0.188215	0.230789
	51.6	0.41524	0.53325	0.385172	0.680297	0.865269	0.716662	0.283027	0.186152	0.232566
	51.8	0.412505	0.525798	0.386058	0.675267	0.865755	0.724079	0.279392	0.186956	0.230006
	52	0.416949	0.531121	0.384539	0.685841	0.874089	0.722117	0.275772	0.190085	0.231234
	52.2	0.413831	0.532416	0.38814	0.686368	0.87443	0.722964	0.28151	0.187398	0.227823
	52.4	0.422247	0.535626	0.383757	0.683809	0.877299	0.727394	0.277056	0.188546	0.23859
	52.6	0.41788	0.530421	0.382428	0.689078	0.879767	0.733992	0.278443	0.190117	0.235393
	52.8	0.418732	0.52706	0.391845	0.696536	0.88468	0.725822	0.281955	0.180338	0.226617
	53	0.418009	0.538699	0.390168	0.689707	0.884034	0.73014	0.280996	0.190568	0.231245
	53.2	0.422744	0.533871	0.382604	0.69435	0.883613	0.7426	0.280463	0.191711	0.233745
	53.4	0.418335	0.52964	0.386262	0.699675	0.888136	0.736583	0.279718	0.188666	0.223299
	53.6	0.422217	0.537125	0.39047	0.697052	0.890626	0.734428	0.279342	0.188113	0.234124
	53.8	0.417712	0.538563	0.387438	0.703002	0.889576	0.740508	0.278626	0.187683	0.238699
	54	0.421636	0.536644	0.388393	0.703645	0.894524	0.736046	0.284591	0.192675	0.234729
	54.2	0.422395	0.539711	0.386447	0.704371	0.897248	0.742166	0.284085	0.181621	0.228785
	54.4	0.425631	0.538156	0.390214	0.708986	0.898695	0.752006	0.278259	0.192964	0.230119
	54.6	0.428107	0.536969	0.390871	0.715697	0.903787	0.741281	0.281029	0.192236	0.235009
	54.8	0.426149	0.539013	0.387148	0.710284	0.904036	0.747163	0.284491	0.189356	0.234782
	55	0.42752	0.537604	0.382344	0.714504	0.908055	0.754184	0.283098	0.192657	0.231281
	55.2	0.431151	0.534225	0.394112	0.724018	0.910194	0.750549	0.275913	0.186015	0.230357
	55.4	0.426704	0.537383	0.397405	0.715004	0.910878	0.754897	0.285658	0.187913	0.227688
	55.6	0.429115	0.542904	0.385488	0.717465	0.910635	0.76071	0.279577	0.189811	0.235036
	55.8	0.429862	0.542239	0.388154	0.721093	0.913067	0.75513	0.2791	0.189471	0.227838
	56	0.42816	0.543545	0.393672	0.72619	0.918036	0.763825	0.280433	0.187266	0.225074
	56.2	0.424848	0.542034	0.396526	0.723801	0.922825	0.762915	0.283706	0.191415	0.239667
	56.4	0.426814	0.545605	0.389565	0.728914	0.921145	0.764892	0.284558	0.184842	0.229262
	56.6	0.429927	0.547917	0.394102	0.733826	0.926348	0.761707	0.28194	0.184875	0.231672
	56.8	0.428181	0.548525	0.391237	0.73022	0.924979	0.76885	0.274461	0.190026	0.23071
	57	0.434199	0.543804	0.39487	0.739101	0.928067	0.771227	0.282739	0.188199	0.232493
	57.2	0.433774	0.550525	0.391126	0.738364	0.930045	0.766233	0.283748	0.191855	0.232435
	57.4	0.435792	0.547873	0.388135	0.734972	0.932634	0.775139	0.275851	0.187685	0.23461
	57.6	0.433534	0.544537	0.39006	0.744106	0.936622	0.776358	0.280234	0.189349	0.233342
	57.8	0.434901	0.543911	0.397982	0.745554	0.94193	0.768708	0.281865	0.183245	0.233292
	58	0.435304	0.54723	0.393978	0.74302	0.93695	0.77684	0.281809	0.190101	0.231907
	58.2	0.43786	0.551844	0.39145	0.749901	0.94074	0.786429	0.276598	0.18686	0.229028
	58.4	0.434083	0.54306	0.399332	0.75789	0.948555	0.78014	0.282251	0.191114	0.231329
	58.6	0.435669	0.549381	0.398022	0.750658	0.954738	0.784842	0.282164	0.183225	0.235056
	58.8	0.439047	0.545523	0.388649	0.758486	0.95405	0.789386	0.281271	0.18649	0.233665
	59	0.437272	0.551889	0.394571	0.762634	0.954369	0.782826	0.281457	0.189149	0.227317
	59.2	0.440424	0.555756	0.40302	0.756018	0.957821	0.786688	0.275648	0.188049	0.231858
	59.4	0.44304	0.548777	0.396181	0.758625	0.957909	0.798209	0.281971	0.18936	0.240214
	59.6	0.443476	0.553527	0.395908	0.765508	0.962629	0.795291	0.28327	0.191131	0.230629
	59.8	0.442707	0.557439	0.397193	0.758863	0.960901	0.78822	0.285148	0.188416	0.228783
	60	0.443673	0.551823	0.401085	0.764851	0.961052	0.79722	0.279583	0.187129	0.232564
	60.2	0.440725	0.547112	0.403235	0.767723	0.963398	0.793951	0.284454	0.189907	0.233654
	60.4	0.445143	0.554317	0.399475	0.770169	0.965317	0.791568	0.284693	0.187906	0.231231
	60.6	0.445216	0.554669	0.398815	0.771594	0.969673	0.801045	0.283987	0.188687	0.232776
	60.8	0.445818	0.55202	0.397662	0.776627	0.968974	0.804248	0.27825	0.192479	0.227794
	61	0.448563	0.554447	0.404927	0.77857	0.973291	0.802951	0.285765	0.195043	0.231454
	61.2	0.451655	0.556482	0.395498	0.777387	0.972834	0.808982	0.283714	0.192221	0.233997
	61.4	0.447746	0.558872	0.393774	0.782824	0.97826	0.809059	0.282469	0.183349	0.232698
	61.6	0.449913	0.555614	0.406747	0.783888	0.986969	0.802204	0.28321	0.183458	0.226255
	61.8	0.446256	0.559685	0.402998	0.783457	0.984823	0.811061	0.281531	0.186819	0.234037
	62	0.445217	0.555435	0.398686	0.792097	0.981981	0.81881	0.283529	0.188284	0.230359
	62.2	0.446494	0.564748	0.397265	0.79216	0.984243	0.80721	0.280959	0.189053	0.22794
	62.4	0.442295	0.557747	0.402412	0.789124	0.988533	0.817094	0.27875	0.189372	0.231563
	62.6	0.452911	0.558851	0.402077	0.794962	0.991294	0.825887	0.280715	0.187703	0.237337
	62.8	0.447115	0.560997	0.405339	0.799141	0.995701	0.815887	0.290439	0.187446	0.227288
	63	0.45335	0.563838	0.400642	0.795352	0.992913	0.823453	0.287164	0.187349	0.235326
	63.2	0.453873	0.55909	0.397281	0.805834	0.999891	0.825589	0.277043	0.18988	0.235858
	63.4	0.447806	0.560098	0.407429	0.803554	1.00202	0.829116	0.282069	0.188834	0.229198
	63.6	0.457037	0.559655	0.405139	0.799854	1.0057	0.827338	0.288551	0.185515	0.237831
	63.8	0.455859	0.563724	0.400598	0.807462	0.998495	0.835566	0.289813	0.188078	0.236725
	64	0.459475	0.560115	0.401211	0.813988	1.00916	0.831106	0.286557	0.187824	0.230439
	64.2	0.453722	0.562786	0.408654	0.80824	1.01042	0.828562	0.280419	0.188858	0.231061
	64.4	0.457736	0.560855	0.403459	0.811381	1.00969	0.838641	0.289233	0.187809	0.237417
	64.6	0.460604	0.567547	0.40464	0.820104	1.01393	0.835992	0.28781	0.185259	0.235141
	64.8	0.458634	0.569686	0.404836	0.812543	1.0176	0.835118	0.282554	0.186169	0.232496
	65	0.458232	0.566976	0.408878	0.820214	1.01612	0.839806	0.286367	0.187933	0.228907
	65.2	0.456022	0.563556	0.406598	0.821854	1.01603	0.845792	0.290623	0.189648	0.232241
	65.4	0.462097	0.565159	0.410331	0.81932	1.0278	0.837704	0.285139	0.188916	0.230662
	65.6	0.459009	0.571904	0.401737	0.825662	1.02086	0.846682	0.276827	0.185787	0.231994
	65.8	0.464577	0.56545	0.408835	0.829751	1.02623	0.851882	0.287007	0.18817	0.234174
	66	0.458791	0.572224	0.404604	0.833806	1.03123	0.849149	0.285015	0.18875	0.231946
	66.2	0.460096	0.569561	0.406996	0.828179	1.02933	0.853041	0.285767	0.186434	0.237964
	66.4	0.460189	0.566474	0.403677	0.834684	1.03109	0.852148	0.286189	0.18884	0.234391
	66.6	0.464684	0.571113	0.407713	0.837271	1.03718	0.852262	0.2844	0.189416	0.229674
	66.8	0.460456	0.573395	0.403585	0.831931	1.03368	0.857283	0.285036	0.19131	0.232832
	67	0.471066	0.570415	0.403583	0.838231	1.04276	0.859158	0.290166	0.18942	0.229737
	67.2	0.465033	0.57289	0.409907	0.839781	1.04305	0.860276	0.282447	0.186327	0.23149
	67.4	0.4656	0.581667	0.405185	0.836049	1.04176	0.862785	0.281456	0.189023	0.232849
	67.6	0.465859	0.568207	0.409271	0.847723	1.04326	0.861871	0.2848	0.189723	0.232313
	67.8	0.468151	0.570264	0.407814	0.845898	1.05065	0.862716	0.28573	0.186499	0.232554
	68	0.464921	0.573023	0.411921	0.839324	1.04423	0.866005	0.284849	0.192928	0.234125
	68.2	0.463371	0.565425	0.403378	0.849339	1.05359	0.873404	0.283651	0.189889	0.231659
	68.4	0.468046	0.570121	0.413704	0.856336	1.05559	0.867069	0.290189	0.1887	0.229876
	68.6	0.467571	0.570378	0.406238	0.843874	1.05409	0.864806	0.293021	0.188298	0.230721
	68.8	0.464722	0.574784	0.401902	0.854685	1.05995	0.880135	0.285381	0.187827	0.234152
	69	0.466566	0.577726	0.408666	0.863763	1.06507	0.872174	0.290754	0.187198	0.230431
	69.2	0.468748	0.571371	0.417	0.855054	1.06261	0.870309	0.28721	0.19223	0.232219
	69.4	0.477317	0.573806	0.415382	0.86011	1.0647	0.884296	0.290011	0.189375	0.238164
	69.6	0.469122	0.573891	0.408806	0.87114	1.06639	0.879175	0.287302	0.192141	0.230966
	69.8	0.463623	0.57802	0.40635	0.86855	1.07621	0.874852	0.288386	0.190303	0.228896
	70	0.474103	0.579561	0.409692	0.864567	1.0705	0.891796	0.284602	0.191302	0.238223
	70.2	0.474903	0.573459	0.416824	0.871638	1.07621	0.883185	0.294728	0.188864	0.236233
	70.4	0.476001	0.580985	0.412753	0.871759	1.07525	0.88448	0.28963	0.18699	0.23444
	70.6	0.472845	0.585194	0.412063	0.874136	1.0792	0.895666	0.287689	0.190534	0.233539
	70.8	0.475743	0.574864	0.409199	0.881612	1.07925	0.891543	0.289339	0.190188	0.237482
	71	0.47441	0.581454	0.416066	0.875988	1.07836	0.886856	0.294114	0.188998	0.231955
	71.2	0.477417	0.584952	0.413806	0.880126	1.08292	0.897914	0.280397	0.189631	0.238579
	71.4	0.474517	0.581109	0.404403	0.886616	1.08095	0.896334	0.286151	0.188847	0.231602
	71.6	0.47864	0.584081	0.418178	0.880567	1.09027	0.894791	0.285229	0.188535	0.228561
	71.8	0.476421	0.581049	0.413406	0.88171	1.09047	0.894684	0.282533	0.188682	0.237005
	72	0.477317	0.582076	0.409488	0.887406	1.08471	0.906853	0.285836	0.189233	0.232929
	72.2	0.476587	0.582939	0.415378	0.89219	1.09193	0.898385	0.284657	0.185379	0.229562
	72.4	0.479192	0.58463	0.414534	0.884092	1.1025	0.905449	0.290033	0.187727	0.235577
	72.6	0.481883	0.579038	0.414847	0.892086	1.10166	0.905959	0.288638	0.190271	0.235483
	72.8	0.48352	0.588519	0.412224	0.894219	1.09857	0.905569	0.284351	0.186197	0.231352
	73	0.478943	0.59029	0.415145	0.893827	1.10557	0.905866	0.286565	0.188995	0.232227
	73.2	0.482919	0.581695	0.415972	0.90319	1.10461	0.915388	0.288457	0.186225	0.230071
	73.4	0.483486	0.584366	0.417976	0.901936	1.10667	0.907943	0.290763	0.18672	0.231012
	73.6	0.47944	0.581276	0.417113	0.902666	1.10827	0.910071	0.288648	0.189031	0.23429
	73.8	0.483377	0.585729	0.415217	0.907217	1.11263	0.923131	0.286911	0.191517	0.228114
	74	0.486553	0.581926	0.416251	0.911193	1.11311	0.910135	0.285896	0.183518	0.225999
	74.2	0.486904	0.58553	0.420315	0.90781	1.11629	0.917064	0.290995	0.188904	0.232477
	74.4	0.487668	0.586638	0.421312	0.913561	1.11622	0.928433	0.288602	0.19099	0.236121
	74.6	0.486431	0.584065	0.416038	0.917655	1.11198	0.922125	0.287464	0.188663	0.228033
	74.8	0.48184	0.587676	0.420377	0.914215	1.12284	0.919671	0.286664	0.185704	0.230781
	75	0.48394	0.587451	0.417142	0.917449	1.12186	0.932031	0.284288	0.192315	0.233553
	75.2	0.492843	0.587802	0.419225	0.922088	1.12781	0.92619	0.286677	0.188517	0.232824
	75.4	0.489091	0.585703	0.416869	0.915629	1.12995	0.925568	0.288858	0.190092	0.228582
	75.6	0.490859	0.588621	0.421942	0.919546	1.13179	0.934917	0.287151	0.188066	0.236345
	75.8	0.488937	0.585281	0.419786	0.930071	1.13018	0.932678	0.28791	0.190863	0.234023
	76	0.486352	0.593002	0.42103	0.926091	1.13064	0.929568	0.292896	0.193483	0.231298
	76.2	0.4947	0.595012	0.415272	0.931384	1.13291	0.939612	0.283407	0.18854	0.235533
	76.4	0.488454	0.59036	0.421567	0.933156	1.13745	0.936523	0.283712	0.194199	0.230375
	76.6	0.488531	0.589794	0.419189	0.933537	1.14462	0.937349	0.285651	0.184706	0.226524
	76.8	0.493255	0.590969	0.420246	0.927104	1.13657	0.938327	0.286533	0.187273	0.235633
	77	0.496908	0.591878	0.420269	0.940149	1.14105	0.946387	0.285193	0.19089	0.230086
	77.2	0.491151	0.588262	0.421816	0.93839	1.1413	0.937519	0.285811	0.189394	0.227265
	77.4	0.495493	0.591171	0.426246	0.935592	1.14267	0.940745	0.288785	0.188233	0.233397
	77.6	0.502247	0.590078	0.421959	0.943087	1.14327	0.950435	0.289428	0.193284	0.231904
	77.8	0.495904	0.589117	0.42142	0.94307	1.14907	0.946541	0.293493	0.186942	0.228688
	78	0.494759	0.59218	0.42222	0.942828	1.15097	0.949447	0.28695	0.18998	0.23216
	78.2	0.496652	0.594565	0.422198	0.95252	1.15408	0.956798	0.296045	0.187864	0.232403
	78.4	0.498342	0.598436	0.424536	0.951616	1.15504	0.950766	0.292177	0.185862	0.23201
	78.6	0.491828	0.595895	0.420015	0.948217	1.15916	0.950541	0.28497	0.190782	0.231782
	78.8	0.49705	0.596797	0.418214	0.961632	1.1586	0.962391	0.282061	0.18959	0.23201
	79	0.495925	0.593768	0.422945	0.957902	1.15724	0.959113	0.292744	0.18734	0.232864
	79.2	0.499144	0.600174	0.424312	0.95174	1.16361	0.959321	0.288296	0.188212	0.230439
	79.4	0.499724	0.597508	0.426512	0.958384	1.16157	0.967175	0.284347	0.193782	0.241023
	79.6	0.498412	0.600081	0.424735	0.963495	1.1662	0.961575	0.288201	0.187356	0.232981
	79.8	0.50219	0.599196	0.429625	0.958543	1.16818	0.964114	0.292569	0.192964	0.23379
	80	0.502113	0.594953	0.425231	0.963314	1.17441	0.969222	0.292401	0.18838	0.23726
	80.2	0.503874	0.596699	0.42649	0.96519	1.17547	0.966506	0.290064	0.19159	0.237228
	80.4	0.505405	0.598685	0.427042	0.965314	1.17824	0.965321	0.289776	0.191376	0.23213
	80.6	0.507964	0.601828	0.425487	0.969773	1.17894	0.976357	0.287522	0.188415	0.23545
	80.8	0.502925	0.602649	0.430404	0.974187	1.17723	0.971001	0.291221	0.18979	0.233874
	81	0.505246	0.602784	0.429292	0.97332	1.17767	0.968271	0.290994	0.18765	0.235325
	81.2	0.50539	0.602423	0.424341	0.972927	1.18466	0.977872	0.287993	0.191315	0.233406
	81.4	0.506636	0.595838	0.425629	0.980182	1.18656	0.979222	0.291719	0.187415	0.229958
	81.6	0.507863	0.603545	0.427001	0.974943	1.19178	0.978356	0.290537	0.190627	0.23218
	81.8	0.508472	0.600089	0.428736	0.974031	1.18526	0.983391	0.285125	0.189601	0.239361
	82	0.507053	0.595259	0.42338	0.983788	1.19163	0.984664	0.293244	0.190949	0.231239
	82.2	0.502166	0.606043	0.42704	0.98266	1.19259	0.973999	0.296652	0.188945	0.232357
	82.4	0.507978	0.606125	0.434163	0.982119	1.19636	0.9825	0.287144	0.191937	0.238169
	82.6	0.50862	0.606285	0.427724	0.996626	1.19115	0.992872	0.289825	0.188637	0.238788
	82.8	0.505966	0.599634	0.425328	0.991887	1.19932	0.986127	0.290513	0.194956	0.233183
	83	0.507628	0.608156	0.430148	0.984653	1.20202	0.982949	0.29243	0.188088	0.237303
	83.2	0.50785	0.60467	0.428245	0.99574	1.20107	0.990337	0.291081	0.186388	0.232289
	83.4	0.507538	0.597877	0.425802	0.993084	1.19803	0.988796	0.291379	0.190993	0.236074
	83.6	0.510609	0.606055	0.42927	0.993366	1.20429	0.9933	0.292001	0.189936	0.230888
	83.8	0.510106	0.608547	0.427835	1.00028	1.20668	1.00228	0.289055	0.18641	0.237565
	84	0.51142	0.599685	0.428264	1.00321	1.21401	0.996516	0.295994	0.188151	0.229929
	84.2	0.510464	0.608478	0.430082	0.9995	1.21313	0.99173	0.287508	0.187148	0.236955
	84.4	0.519248	0.610843	0.432687	1.00614	1.21468	1.0021	0.291273	0.192563	0.233356
	84.6	0.515816	0.608303	0.427839	1.01262	1.21253	1.00005	0.294844	0.193686	0.229487
	84.8	0.520333	0.607496	0.436628	0.998926	1.22264	1.00261	0.292508	0.190264	0.231635
	85	0.517619	0.609208	0.433585	1.0046	1.21841	1.00646	0.290096	0.18773	0.235658
	85.2	0.521002	0.607179	0.429188	1.01526	1.22016	1.00462	0.291799	0.190107	0.232278
	85.4	0.517924	0.611615	0.432667	1.00949	1.21892	1.00045	0.298563	0.190138	0.227698
	85.6	0.516634	0.611058	0.433948	1.01454	1.22461	1.00993	0.289452	0.190638	0.235359
	85.8	0.52587	0.610057	0.433189	1.02245	1.22281	1.00986	0.290258	0.192345	0.233656
	86	0.517548	0.609917	0.431941	1.01978	1.2275	1.00706	0.294233	0.190015	0.234592
	86.2	0.518545	0.614067	0.429239	1.01717	1.22871	1.00745	0.289139	0.19079	0.231411
	86.4	0.519979	0.606476	0.436066	1.02707	1.22949	1.01607	0.290104	0.188512	0.235392
	86.6	0.525647	0.614133	0.433453	1.02453	1.23701	1.01118	0.291694	0.190567	0.233737
	86.8	0.5173	0.613749	0.430431	1.02544	1.23591	1.0151	0.287986	0.18971	0.235845
	87	0.521585	0.611148	0.426808	1.03545	1.23655	1.01828	0.28705	0.19085	0.232363
	87.2	0.52309	0.611026	0.435643	1.02917	1.23723	1.01478	0.295424	0.187542	0.230072
	87.4	0.524609	0.608767	0.43456	1.03425	1.2456	1.02062	0.292668	0.18894	0.235842
	87.6	0.517711	0.608877	0.432111	1.03784	1.2415	1.02334	0.285181	0.189413	0.230957
	87.8	0.519707	0.610661	0.435076	1.03206	1.24482	1.02314	0.294922	0.19063	0.23046
	88	0.526608	0.615909	0.434406	1.03258	1.24728	1.02112	0.294716	0.189686	0.234024
	88.2	0.522485	0.61135	0.435115	1.04002	1.24686	1.03534	0.290082	0.190046	0.232686
	88.4	0.52357	0.617239	0.43404	1.04483	1.24926	1.02596	0.290046	0.185917	0.231836
	88.6	0.528997	0.611757	0.433806	1.04209	1.25389	1.02664	0.288848	0.187625	0.23131
	88.8	0.529775	0.612064	0.440538	1.04212	1.25389	1.03801	0.290294	0.187096	0.236244
	89	0.525668	0.61364	0.443556	1.0453	1.25989	1.02875	0.290558	0.185732	0.236885
	89.2	0.526425	0.61427	0.438913	1.04396	1.25862	1.03093	0.288923	0.188408	0.233474
	89.4	0.528103	0.612289	0.433267	1.04982	1.25874	1.03987	0.289307	0.192617	0.236236
	89.6	0.529588	0.6158	0.435699	1.05141	1.25993	1.03752	0.296046	0.192638	0.235228
	89.8	0.52649	0.615078	0.438981	1.052	1.26122	1.03162	0.286511	0.187686	0.231977
	90	0.52994	0.618107	0.436668	1.05233	1.26081	1.04406	0.287628	0.194274	0.2341
	90.2	0.529373	0.618899	0.433288	1.06035	1.26518	1.04528	0.296697	0.18801	0.235751
	90.4	0.530499	0.615494	0.445224	1.05351	1.27205	1.0436	0.297533	0.189514	0.230751
	90.6	0.530061	0.617962	0.439507	1.05834	1.26784	1.04821	0.288884	0.190289	0.236101
	90.8	0.53815	0.618789	0.439041	1.0671	1.26895	1.04695	0.29115	0.192654	0.230793
	91	0.53316	0.61977	0.437258	1.05904	1.2784	1.0448	0.294512	0.190828	0.236421
	91.2	0.530313	0.617746	0.435929	1.05751	1.27467	1.04994	0.29666	0.191878	0.236404
	91.4	0.531661	0.615373	0.441789	1.06752	1.27509	1.05181	0.292614	0.192378	0.234769
	91.6	0.534139	0.617064	0.442574	1.06395	1.28111	1.05347	0.291821	0.191445	0.234175
	91.8	0.535035	0.623685	0.439039	1.06702	1.28004	1.05559	0.29296	0.191442	0.23493
	92	0.537029	0.619819	0.435999	1.076	1.28524	1.05936	0.294903	0.193938	0.229807
	92.2	0.534427	0.61724	0.443955	1.07229	1.28116	1.05108	0.296174	0.188822	0.231946
	92.4	0.529223	0.621653	0.44006	1.06525	1.28782	1.05472	0.285118	0.192409	0.236863
	92.6	0.543251	0.615099	0.438282	1.07723	1.28741	1.06104	0.294001	0.189978	0.233878
	92.8	0.539651	0.620125	0.441808	1.07528	1.29291	1.05748	0.296132	0.190884	0.229865
	93	0.540518	0.623733	0.445613	1.06979	1.29565	1.06197	0.291189	0.186809	0.234545
	93.2	0.54007	0.621534	0.445435	1.0832	1.29093	1.06878	0.289602	0.191605	0.236114
	93.4	0.537995	0.623122	0.439713	1.08498	1.297	1.06607	0.297484	0.190013	0.231871
	93.6	0.535465	0.628195	0.443031	1.08005	1.2952	1.06575	0.297224	0.186848	0.232985
	93.8	0.537846	0.620584	0.445067	1.08465	1.29622	1.07238	0.294416	0.188497	0.233653
	94	0.542287	0.617085	0.443316	1.09358	1.2988	1.0668	0.2939	0.186824	0.235377
	94.2	0.54194	0.628884	0.441595	1.09112	1.3014	1.0693	0.292395	0.189745	0.235205
	94.4	0.545215	0.620232	0.442368	1.08872	1.30292	1.07618	0.29845	0.192252	0.231222
	94.6	0.541724	0.623372	0.442595	1.0985	1.3011	1.07249	0.297483	0.188043	0.234458
	94.8	0.543798	0.626737	0.446956	1.0912	1.30638	1.07421	0.291087	0.18901	0.229727
	95	0.541739	0.627661	0.44597	1.09665	1.30616	1.08155	0.291103	0.189865	0.239847
	95.2	0.546565	0.622953	0.440801	1.10207	1.30562	1.08208	0.29799	0.190621	0.228544
	95.4	0.544278	0.62338	0.444276	1.09478	1.30995	1.07603	0.291983	0.192559	0.230177
	95.6	0.545071	0.621285	0.447858	1.10129	1.3107	1.08351	0.29276	0.193822	0.236322
	95.8	0.544897	0.622511	0.438954	1.10607	1.3115	1.08454	0.294274	0.190702	0.238368
	96	0.543546	0.629171	0.445684	1.10088	1.31393	1.08265	0.295602	0.188532	0.230427
	96.2	0.547628	0.627239	0.440704	1.09717	1.31639	1.09195	0.298617	0.195309	0.238946
	96.4	0.544599	0.624103	0.44803	1.10814	1.31598	1.08471	0.293813	0.191883	0.238284
	96.6	0.543856	0.626116	0.445529	1.10956	1.32016	1.08263	0.296442	0.190666	0.230896
	96.8	0.549929	0.626086	0.441091	1.11012	1.32211	1.08701	0.296602	0.189455	0.235339
	97	0.54857	0.622272	0.443365	1.11433	1.32409	1.09738	0.294903	0.19124	0.236189
	97.2	0.546475	0.626635	0.451126	1.11598	1.32229	1.0903	0.295113	0.191881	0.235367
	97.4	0.551268	0.630594	0.443167	1.10742	1.33031	1.09091	0.290873	0.188141	0.235008
	97.6	0.548724	0.624932	0.439738	1.11846	1.32783	1.0992	0.293842	0.188645	0.236591
	97.8	0.551705	0.626947	0.446193	1.11473	1.33372	1.09014	0.297867	0.187195	0.23146
	98	0.553369	0.623752	0.449232	1.11608	1.33334	1.09707	0.29225	0.190151	0.233784
	98.2	0.549871	0.62328	0.443133	1.12259	1.32955	1.1016	0.290816	0.190167	0.240332
	98.4	0.551887	0.625733	0.446904	1.12293	1.33428	1.10035	0.300509	0.18977	0.231595
	98.6	0.551153	0.628923	0.447052	1.12577	1.33122	1.10279	0.289783	0.190031	0.235527
	98.8	0.557333	0.632464	0.446113	1.12544	1.3347	1.10203	0.291204	0.193467	0.234436
	99	0.552564	0.628534	0.44594	1.13288	1.33876	1.09941	0.29952	0.191917	0.237158
	99.2	0.553005	0.635213	0.448902	1.12748	1.34148	1.10748	0.298466	0.18923	0.240053
	99.4	0.556066	0.631821	0.449222	1.12405	1.34896	1.10845	0.297456	0.192741	0.232316
	99.6	0.55669	0.621704	0.450767	1.13681	1.34733	1.11011	0.296807	0.19293	0.232651
	99.8	0.555087	0.635563	0.4527	1.12954	1.34654	1.10898	0.298073	0.18998	0.23393
	100	0.558681	0.624084	0.447887	1.1368	1.34319	1.11396	0.296205	0.192645	0.23673
	100.2	0.55684	0.632476	0.444545	1.14154	1.35062	1.10861	0.301878	0.188401	0.229869
	100.4	0.557893	0.63257	0.453527	1.13682	1.35321	1.11071	0.299002	0.189823	0.233499
	100.6	0.563403	0.636818	0.445302	1.14128	1.35034	1.11793	0.296165	0.195103	0.238043
	100.8	0.560904	0.62859	0.449255	1.1419	1.34844	1.11856	0.300248	0.19461	0.236838
	101	0.557388	0.636844	0.447452	1.14258	1.35395	1.11978	0.294513	0.185899	0.233809
	101.2	0.555809	0.631989	0.451502	1.14074	1.35665	1.11801	0.295025	0.190624	0.236786
	101.4	0.555604	0.635125	0.453321	1.15324	1.35623	1.1186	0.299674	0.191022	0.238021
	101.6	0.55784	0.637576	0.451387	1.14327	1.35865	1.11524	0.299332	0.193231	0.234662
	101.8	0.560442	0.640973	0.446772	1.14481	1.35983	1.12371	0.290625	0.189503	0.238773
	102	0.562274	0.632715	0.450122	1.15657	1.35917	1.12155	0.298319	0.188892	0.231097
	102.2	0.563544	0.63489	0.452585	1.15491	1.36447	1.11893	0.295467	0.190056	0.233282
	102.4	0.563271	0.63737	0.447371	1.14839	1.36262	1.12566	0.292591	0.190956	0.236873
	102.6	0.564759	0.638675	0.450075	1.15594	1.36491	1.13163	0.298435	0.190239	0.235442
	102.8	0.560332	0.633269	0.452021	1.16002	1.36891	1.12261	0.298967	0.190087	0.23133
	103	0.563228	0.635466	0.455538	1.15142	1.36718	1.12787	0.295085	0.191755	0.234966
	103.2	0.562979	0.634207	0.450598	1.16334	1.3671	1.13521	0.298262	0.191838	0.235131
	103.4	0.568437	0.637123	0.44517	1.1629	1.37163	1.13214	0.302596	0.184792	0.232762
	103.6	0.565651	0.635917	0.456842	1.15828	1.37619	1.12999	0.292834	0.188476	0.237617
	103.8	0.566454	0.638372	0.450563	1.17313	1.37555	1.13982	0.288614	0.190673	0.240134
	104	0.561557	0.642514	0.458556	1.16806	1.37583	1.13318	0.298056	0.190608	0.232908
	104.2	0.570442	0.644483	0.44863	1.16244	1.3796	1.13459	0.296023	0.194992	0.238502
	104.4	0.56573	0.633219	0.451699	1.16871	1.37894	1.14839	0.30009	0.192554	0.239179
	104.6	0.566649	0.634433	0.456379	1.1761	1.38709	1.138	0.305215	0.19167	0.234876
	104.8	0.568736	0.637309	0.458122	1.16872	1.38475	1.13416	0.298548	0.190427	0.232134
	105	0.572155	0.640637	0.451418	1.17406	1.38165	1.14635	0.301837	0.196176	0.234984
	105.2	0.568943	0.636605	0.453368	1.17703	1.38972	1.14476	0.305584	0.193784	0.234311
	105.4	0.572913	0.644863	0.459573	1.17444	1.38833	1.13799	0.296947	0.194761	0.242609
	105.6	0.569755	0.640002	0.452864	1.17494	1.38931	1.14867	0.298081	0.187722	0.236923
	105.8	0.572857	0.638007	0.452468	1.18219	1.39308	1.148	0.297781	0.193713	0.231668
	106	0.57341	0.638981	0.454367	1.17646	1.39132	1.14556	0.298552	0.192016	0.232217
	106.2	0.569111	0.642795	0.455035	1.18323	1.39539	1.14655	0.295019	0.18935	0.234755
	106.4	0.568657	0.637178	0.452644	1.18982	1.39363	1.15334	0.296806	0.194358	0.238704
	106.6	0.573374	0.641404	0.45366	1.18561	1.39566	1.1447	0.302504	0.189219	0.233635
	106.8	0.571428	0.643382	0.455416	1.18452	1.40211	1.15517	0.298742	0.190791	0.23203
	107	0.571468	0.636869	0.458483	1.19125	1.39978	1.15591	0.300654	0.187824	0.236832
	107.2	0.57236	0.640521	0.456129	1.19019	1.40372	1.15447	0.300598	0.199176	0.236727
	107.4	0.576961	0.645427	0.452279	1.1986	1.40061	1.15522	0.297986	0.191167	0.234197
	107.6	0.571968	0.634883	0.44977	1.19416	1.4004	1.15757	0.296894	0.193987	0.232693
	107.8	0.575885	0.642953	0.4591	1.19312	1.40673	1.16106	0.299029	0.187905	0.230689
	108	0.575452	0.645819	0.458546	1.19251	1.41037	1.1597	0.294557	0.193209	0.238771
	108.2	0.575151	0.641072	0.445981	1.2009	1.41322	1.16376	0.302273	0.193157	0.235747
	108.4	0.573212	0.642544	0.459376	1.20263	1.40564	1.16017	0.302911	0.192573	0.233148
	108.6	0.577363	0.64516	0.46176	1.19751	1.41071	1.16021	0.297418	0.19177	0.233964
	108.8	0.579217	0.642483	0.455235	1.20417	1.41346	1.1718	0.294356	0.19466	0.242434
	109	0.576002	0.645808	0.455755	1.2084	1.41105	1.16869	0.306317	0.195514	0.229715
	109.2	0.576336	0.649123	0.460921	1.19988	1.41453	1.1694	0.2988	0.190376	0.235059
	109.4	0.580771	0.649327	0.459519	1.20779	1.4136	1.17767	0.300521	0.1915	0.23258
	109.6	0.581898	0.64621	0.455375	1.21733	1.41931	1.16886	0.303845	0.194453	0.234316
	109.8	0.578606	0.648832	0.458309	1.20378	1.42067	1.16704	0.301519	0.192587	0.234112
	110	0.585393	0.653357	0.453769	1.20934	1.42051	1.18259	0.299692	0.19026	0.23699
	110.2	0.583025	0.641805	0.462902	1.21624	1.42422	1.17846	0.300048	0.193582	0.235344
	110.4	0.579514	0.645031	0.464618	1.21044	1.42509	1.17448	0.299318	0.191429	0.238276
	110.6	0.582577	0.649483	0.454477	1.21653	1.42648	1.1873	0.302176	0.193165	0.234424
	110.8	0.579495	0.648904	0.454063	1.22179	1.42564	1.17991	0.300084	0.191704	0.230242
	111	0.579058	0.651035	0.460269	1.21828	1.42763	1.17521	0.299916	0.188046	0.228776
	111.2	0.584101	0.647023	0.45595	1.22409	1.42768	1.19072	0.294984	0.189978	0.233701
	111.4	0.586604	0.647066	0.45503	1.22375	1.42936	1.182	0.303208	0.193157	0.23446
	111.6	0.582588	0.649315	0.460781	1.22166	1.43396	1.17807	0.303636	0.189333	0.235447
	111.8	0.584564	0.649709	0.460057	1.22105	1.43628	1.18408	0.296964	0.184827	0.234232
	112	0.583794	0.646716	0.457076	1.235	1.43286	1.19241	0.295558	0.187069	0.238295
	112.2	0.585526	0.650386	0.461635	1.22513	1.43725	1.18087	0.299055	0.190968	0.232019
	112.4	0.585787	0.651315	0.459204	1.2282	1.43494	1.18555	0.298228	0.189132	0.23357
	112.6	0.590908	0.652278	0.451901	1.2299	1.43571	1.19401	0.3037	0.190863	0.237265
	112.8	0.587088	0.651182	0.462942	1.2334	1.43981	1.1877	0.298386	0.19259	0.234407
	113	0.589068	0.649164	0.457535	1.22896	1.43688	1.18934	0.301382	0.190845	0.23658
	113.2	0.589956	0.649718	0.458451	1.23666	1.44054	1.19893	0.303815	0.191063	0.239205
	113.4	0.592726	0.64403	0.463603	1.23795	1.44977	1.19455	0.298714	0.192077	0.230478
	113.6	0.591904	0.64834	0.468015	1.23368	1.45319	1.19543	0.296068	0.193016	0.231888
	113.8	0.592544	0.650856	0.459368	1.2413	1.43611	1.20301	0.302001	0.189059	0.24131
	114	0.587996	0.652636	0.460246	1.23979	1.44573	1.19543	0.305923	0.192622	0.239349
	114.2	0.596146	0.653577	0.46721	1.23766	1.45197	1.19352	0.297474	0.187964	0.23567
	114.4	0.587215	0.653726	0.465107	1.24212	1.45178	1.20356	0.296811	0.195579	0.23802
	114.6	0.593926	0.649728	0.463944	1.25126	1.45244	1.20305	0.302511	0.190799	0.236387
	114.8	0.592906	0.654187	0.460688	1.24065	1.4536	1.1977	0.300606	0.190039	0.23913
	115	0.592279	0.65147	0.456426	1.24501	1.45334	1.20543	0.298633	0.18986	0.234329
	115.26	0.590821	0.651537	0.462397	1.25441	1.46028	1.20167	0.300895	0.191574	0.231686
	115.41	0.593305	0.653267	0.465313	1.24596	1.45248	1.20233	0.303449	0.192236	0.234608
	115.6	0.596731	0.651695	0.459429	1.2459	1.45531	1.21154	0.302558	0.191874	0.232441
	115.8	0.593657	0.649769	0.465948	1.25696	1.46429	1.211	0.302195	0.195856	0.231264
	116	0.592805	0.653641	0.463068	1.25104	1.46459	1.2029	0.302414	0.185318	0.23197
	116.2	0.595974	0.655976	0.46388	1.26167	1.46098	1.21205	0.295395	0.195989	0.241956
	116.4	0.596213	0.649907	0.456684	1.26059	1.45782	1.21323	0.304081	0.191226	0.232498
	116.6	0.595538	0.651053	0.462956	1.25662	1.46499	1.21101	0.302491	0.188187	0.232828
	116.8	0.594443	0.655988	0.470372	1.26078	1.46341	1.21883	0.298702	0.192571	0.239701
	117	0.597663	0.652694	0.462989	1.26657	1.46544	1.21906	0.305887	0.194541	0.235234
	117.2	0.600209	0.658256	0.467125	1.26155	1.46558	1.2156	0.304559	0.192028	0.23375
	117.4	0.597472	0.652581	0.466563	1.25806	1.47887	1.2174	0.295056	0.19024	0.235723
	117.6	0.602681	0.653821	0.465727	1.27079	1.47425	1.22366	0.299817	0.1942	0.232974
	117.8	0.600955	0.655204	0.469662	1.27182	1.47068	1.2164	0.306292	0.193574	0.234049
	118	0.602832	0.656237	0.46677	1.26618	1.47151	1.22087	0.301553	0.188458	0.233414
	118.2	0.599835	0.655571	0.463357	1.27293	1.47752	1.22575	0.300106	0.193495	0.239514
	118.4	0.600655	0.659392	0.467021	1.26767	1.47958	1.2211	0.301465	0.191613	0.231219
	118.6	0.597623	0.660189	0.470632	1.26697	1.47909	1.22068	0.299797	0.190802	0.237209
	118.8	0.603229	0.654984	0.465122	1.27397	1.47686	1.22879	0.300775	0.191161	0.239417
	119	0.60134	0.658536	0.46272	1.27885	1.47973	1.22613	0.302457	0.193005	0.23321
	119.2	0.604522	0.657321	0.472214	1.2772	1.4847	1.22443	0.299468	0.193101	0.23667
	119.4	0.605569	0.660424	0.465525	1.28572	1.48341	1.23504	0.300563	0.18969	0.238884
	119.6	0.605217	0.656267	0.463965	1.27831	1.48115	1.22813	0.305251	0.190521	0.233262
	119.8	0.606753	0.659059	0.466853	1.27821	1.48521	1.22424	0.302505	0.188369	0.23024
	120	0.605801	0.656819	0.462349	1.28759	1.49414	1.2358	0.296451	0.192763	0.232435
	120.2	0.60608	0.661304	0.46948	1.28425	1.48451	1.23138	0.304442	0.193127	0.23702
	120.4	0.607899	0.658582	0.470446	1.28263	1.48939	1.22907	0.302225	0.19233	0.233533
	120.6	0.607096	0.657092	0.462994	1.28301	1.48705	1.23297	0.299673	0.191366	0.23693
	120.8	0.605584	0.659559	0.467838	1.29228	1.49322	1.23542	0.301807	0.191272	0.23047
	121	0.607246	0.662284	0.466059	1.28613	1.4906	1.23634	0.302086	0.188277	0.231437
	121.2	0.609923	0.661	0.468335	1.28647	1.4979	1.24208	0.302347	0.194805	0.234029
	121.4	0.611962	0.662877	0.464195	1.2953	1.49502	1.24131	0.302269	0.192839	0.233322
	121.6	0.609392	0.658536	0.467558	1.28892	1.49655	1.23626	0.300571	0.192095	0.227054
	121.8	0.606726	0.66371	0.470001	1.29631	1.49994	1.2422	0.301448	0.192158	0.235523
	122	0.609913	0.659273	0.465885	1.29474	1.50375	1.24729	0.306173	0.194111	0.233797
	122.2	0.609189	0.660178	0.468673	1.29136	1.50222	1.24326	0.303375	0.191819	0.231513
	122.4	0.612553	0.662405	0.47045	1.29552	1.50318	1.24511	0.29754	0.191725	0.237348
	122.6	0.606152	0.660133	0.474078	1.30429	1.50173	1.25078	0.305982	0.193254	0.23498
	122.8	0.614398	0.6578	0.473518	1.29847	1.50205	1.23815	0.307754	0.192568	0.237725
	123	0.609991	0.665936	0.467461	1.29286	1.50984	1.24541	0.298207	0.192455	0.236535
	123.2	0.612406	0.658832	0.468181	1.30854	1.50207	1.25551	0.304372	0.192751	0.230626
	123.4	0.61389	0.659067	0.473531	1.30501	1.51508	1.24387	0.305621	0.185993	0.234647
	123.6	0.611693	0.659335	0.472785	1.29975	1.51061	1.2495	0.305926	0.190688	0.235545
	123.8	0.613623	0.665593	0.467128	1.3081	1.5102	1.25789	0.302284	0.193584	0.235729
	124	0.611441	0.659466	0.47313	1.30778	1.50751	1.25187	0.302477	0.191416	0.233879
	124.2	0.615436	0.66186	0.47693	1.30622	1.51513	1.24836	0.305336	0.188843	0.233441
	124.4	0.615491	0.659013	0.465664	1.3114	1.50771	1.25962	0.305776	0.193299	0.240125
	124.6	0.614468	0.66384	0.469005	1.31149	1.51408	1.25867	0.303569	0.192577	0.233106
	124.8	0.620815	0.666438	0.47133	1.30739	1.52043	1.25107	0.301544	0.193858	0.232087
	125	0.616337	0.660664	0.46487	1.31607	1.51991	1.26664	0.300287	0.191624	0.236825
	125.2	0.617903	0.664795	0.46882	1.31878	1.51379	1.25994	0.308849	0.188842	0.231084
	125.4	0.615558	0.666714	0.470963	1.31348	1.51678	1.25988	0.302534	0.193484	0.236909
	125.6	0.618548	0.663762	0.467953	1.31808	1.52157	1.26439	0.300694	0.192628	0.234685
	125.8	0.617205	0.660131	0.474336	1.32258	1.51832	1.26108	0.30623	0.191508	0.228682
	126	0.617539	0.663158	0.475058	1.32014	1.52001	1.25461	0.305334	0.192399	0.231535
	126.2	0.621191	0.666867	0.466621	1.32061	1.51967	1.2643	0.304681	0.192806	0.238927
	126.4	0.616855	0.664586	0.469682	1.32266	1.52289	1.26804	0.302585	0.193369	0.22676
	126.6	0.621219	0.666011	0.477008	1.32294	1.52855	1.26177	0.297963	0.186574	0.231225
	126.8	0.616811	0.664625	0.472734	1.32409	1.52597	1.2701	0.302954	0.197473	0.2375
	127	0.617433	0.665006	0.467163	1.32692	1.52914	1.26673	0.308717	0.193643	0.231454
	127.2	0.624145	0.666983	0.473268	1.33064	1.52668	1.26365	0.303821	0.191509	0.232098
	127.4	0.621152	0.666508	0.476166	1.33124	1.52737	1.26841	0.305597	0.195296	0.236177
	127.6	0.621053	0.668782	0.475682	1.33629	1.52903	1.27301	0.306668	0.195878	0.237111
	127.8	0.619198	0.669412	0.470826	1.32801	1.53246	1.27165	0.303061	0.190269	0.231477
	128	0.625964	0.666362	0.472606	1.32938	1.5333	1.27354	0.300935	0.189553	0.239208
	128.2	0.621677	0.666705	0.474637	1.33644	1.53646	1.27844	0.303244	0.188568	0.238048
	128.4	0.620796	0.66762	0.478046	1.33887	1.53065	1.27599	0.30831	0.190174	0.235628
	128.6	0.626347	0.672406	0.470213	1.32692	1.5409	1.27479	0.300762	0.191884	0.236401
	128.8	0.623564	0.669756	0.473757	1.34061	1.53665	1.28246	0.3015	0.190907	0.237328
	129	0.62332	0.663784	0.479622	1.34164	1.5386	1.27496	0.302866	0.193738	0.240715
	129.2	0.627588	0.667122	0.475487	1.33482	1.5417	1.27865	0.302176	0.192108	0.232203
	129.4	0.630968	0.668529	0.472256	1.33989	1.54493	1.28462	0.302325	0.193275	0.241061
	129.6	0.625015	0.674368	0.474357	1.34522	1.54276	1.27683	0.30317	0.191628	0.229602
	129.8	0.625232	0.671962	0.477346	1.34364	1.5457	1.28231	0.303014	0.190823	0.233551
	130	0.62848	0.665019	0.474425	1.34786	1.54243	1.28639	0.307166	0.193259	0.239315
	130.2	0.626282	0.669427	0.476431	1.3503	1.54378	1.28846	0.308333	0.191671	0.242757
	130.4	0.627987	0.67115	0.475364	1.34013	1.54985	1.27963	0.302681	0.190434	0.230074
	130.6	0.622244	0.673007	0.47608	1.3531	1.54383	1.29006	0.303673	0.195217	0.234542
	130.8	0.62492	0.666735	0.482242	1.35654	1.54841	1.28857	0.311777	0.19386	0.235572
	131	0.629805	0.673376	0.477366	1.34882	1.55573	1.28413	0.309115	0.192979	0.234306
	131.2	0.630422	0.675175	0.474316	1.35189	1.54874	1.28858	0.300366	0.193328	0.232951
	131.4	0.628736	0.669678	0.471667	1.35781	1.5538	1.28792	0.309803	0.193854	0.234481
	131.6	0.631078	0.666368	0.471744	1.35112	1.55229	1.28948	0.307293	0.192738	0.233723
	131.8	0.632497	0.670761	0.474293	1.35316	1.55062	1.29618	0.306083	0.19499	0.235476
	132	0.634707	0.675651	0.473589	1.35871	1.55491	1.29771	0.300616	0.193262	0.226781
	132.2	0.626754	0.670015	0.47903	1.35709	1.55789	1.28596	0.303308	0.190264	0.231668
	132.4	0.636586	0.670385	0.480602	1.35243	1.56093	1.29273	0.308363	0.194556	0.238518
	132.6	0.632986	0.676046	0.477776	1.36534	1.5594	1.29863	0.30416	0.196853	0.237033
	132.8	0.629837	0.672693	0.4754	1.35584	1.56236	1.29391	0.303067	0.188323	0.234962
	133	0.630377	0.67347	0.480765	1.35869	1.56176	1.29967	0.300285	0.194705	0.232961
	133.2	0.634315	0.669767	0.476982	1.36647	1.55589	1.30583	0.306136	0.187785	0.235744
	133.4	0.636353	0.673286	0.477641	1.35942	1.56535	1.29438	0.307553	0.191189	0.234707
	133.6	0.640425	0.672326	0.475296	1.36069	1.56492	1.30111	0.300449	0.192426	0.235807
	133.8	0.632249	0.671559	0.470298	1.37628	1.56904	1.30414	0.29971	0.193664	0.235621
	134	0.632126	0.675836	0.478428	1.36692	1.5639	1.30434	0.31151	0.193179	0.235357
	134.2	0.638267	0.669612	0.477811	1.36158	1.56815	1.30239	0.30199	0.190611	0.23733
	134.4	0.643391	0.674456	0.473094	1.37129	1.5697	1.30829	0.302427	0.195507	0.234345
	134.6	0.640095	0.672283	0.479358	1.37358	1.57045	1.29978	0.304279	0.186769	0.232364
	134.8	0.637606	0.674419	0.481215	1.36422	1.57094	1.30655	0.301391	0.193115	0.237702
	135	0.639147	0.676307	0.475217	1.37521	1.57757	1.31013	0.304132	0.194354	0.240322
	135.2	0.637238	0.67463	0.47852	1.37949	1.57481	1.30543	0.306071	0.192093	0.240446
	135.4	0.642441	0.673019	0.481595	1.37115	1.57423	1.30789	0.302582	0.193117	0.229091
	135.6	0.640967	0.673553	0.483167	1.37555	1.57591	1.31567	0.310486	0.197142	0.231713
	135.8	0.638548	0.672472	0.47938	1.37861	1.57288	1.31366	0.312317	0.192262	0.23516
	136	0.63466	0.678086	0.480583	1.3753	1.5768	1.30817	0.304629	0.187811	0.232968
	136.2	0.643635	0.675422	0.476042	1.37803	1.58639	1.31799	0.303851	0.197471	0.239498
	136.4	0.641525	0.67345	0.482486	1.38465	1.57721	1.31699	0.30951	0.191759	0.236773
	136.6	0.63644	0.676239	0.481513	1.38185	1.5783	1.31206	0.307593	0.194287	0.234797
	136.8	0.642417	0.679176	0.473936	1.3784	1.58183	1.3222	0.303327	0.19661	0.236984
	137	0.646839	0.67653	0.474816	1.39033	1.58741	1.32136	0.306802	0.192028	0.236042
	137.2	0.634678	0.672893	0.483612	1.37992	1.58279	1.31385	0.307922	0.191057	0.231776
	137.4	0.638222	0.675892	0.481226	1.38241	1.58428	1.32134	0.305969	0.19367	0.236536
	137.6	0.644173	0.673411	0.473947	1.39204	1.58519	1.32451	0.302148	0.193428	0.229674
	137.8	0.647627	0.677316	0.482965	1.38646	1.58717	1.31747	0.306197	0.194051	0.229575
	138	0.643613	0.678733	0.484707	1.3902	1.58766	1.32179	0.302671	0.192198	0.233843
	138.2	0.643415	0.675935	0.481397	1.39543	1.58942	1.32769	0.311223	0.193226	0.237104
	138.4	0.645486	0.681891	0.474943	1.39421	1.58556	1.32234	0.305532	0.19477	0.233378
	138.6	0.646378	0.682981	0.481328	1.39289	1.58876	1.32532	0.303497	0.193408	0.235619
	138.8	0.64949	0.676921	0.48225	1.39992	1.5929	1.33299	0.310486	0.192413	0.237177
	139	0.642255	0.683183	0.480002	1.39109	1.59177	1.32351	0.314525	0.193444	0.237208
	139.2	0.650402	0.681239	0.480216	1.38775	1.59464	1.32563	0.300899	0.190675	0.232612
	139.4	0.651464	0.676842	0.481635	1.40084	1.59233	1.33276	0.30439	0.191835	0.233137
	139.6	0.644583	0.673858	0.482588	1.39622	1.60175	1.3304	0.309196	0.191989	0.232283
	139.8	0.647261	0.682663	0.484958	1.40089	1.59786	1.32758	0.303541	0.196057	0.23821
	140	0.654439	0.677945	0.479357	1.40039	1.6023	1.33511	0.303454	0.190129	0.233647
	140.2	0.64546	0.683223	0.478971	1.40675	1.59706	1.33325	0.303672	0.196653	0.232715
	140.4	0.646606	0.681407	0.485831	1.39975	1.60007	1.32919	0.303415	0.195215	0.230577
	140.6	0.654806	0.681591	0.48077	1.40381	1.59706	1.33645	0.30711	0.192981	0.236371
	140.8	0.648025	0.67684	0.477481	1.40806	1.60019	1.33296	0.309928	0.197705	0.231238
	141	0.646512	0.681857	0.487552	1.40127	1.6064	1.33018	0.302893	0.195139	0.228193
	141.2	0.650385	0.680646	0.485896	1.40662	1.60403	1.33665	0.309821	0.194588	0.236741
	141.4	0.645294	0.675904	0.485595	1.40967	1.59672	1.33737	0.310124	0.197547	0.234559
	141.6	0.655431	0.683801	0.480231	1.4089	1.59891	1.33472	0.307201	0.192218	0.230531
	141.8	0.653576	0.682798	0.479615	1.41066	1.6096	1.34188	0.301731	0.194837	0.235553
	142	0.65084	0.68115	0.487559	1.41686	1.60425	1.34167	0.311294	0.193433	0.231507
	142.2	0.649082	0.676563	0.483817	1.41051	1.61067	1.33835	0.308713	0.191451	0.233782
	142.4	0.655844	0.684895	0.48156	1.41238	1.60678	1.3412	0.311327	0.190341	0.230189
	142.6	0.650514	0.68348	0.476604	1.4169	1.60994	1.3474	0.303242	0.194999	0.231881
	142.8	0.652217	0.688535	0.485628	1.41293	1.61342	1.34139	0.308292	0.195802	0.23394
	143	0.655252	0.681577	0.481621	1.41488	1.6148	1.34794	0.306857	0.193669	0.235675
	143.2	0.655777	0.685208	0.479246	1.41542	1.61187	1.35074	0.309224	0.191784	0.239758
	143.4	0.650999	0.684569	0.486273	1.41695	1.61238	1.34209	0.305139	0.194459	0.228302
	143.6	0.653287	0.688129	0.49306	1.41812	1.61501	1.34774	0.306439	0.192213	0.235621
	143.8	0.658805	0.68172	0.48744	1.42257	1.61403	1.35263	0.310074	0.195447	0.240302
	144	0.658781	0.683176	0.486868	1.41618	1.61455	1.3435	0.314815	0.193037	0.23746
	144.2	0.651076	0.687915	0.487607	1.41659	1.61907	1.34766	0.301412	0.193736	0.237358
	144.4	0.65708	0.678494	0.486455	1.42513	1.62241	1.35766	0.302332	0.188787	0.229904
	144.6	0.655637	0.677203	0.485054	1.42204	1.6164	1.35119	0.306539	0.192688	0.236728
	144.8	0.660332	0.686263	0.492596	1.42079	1.61954	1.34681	0.307543	0.188711	0.231583
	145	0.662977	0.682237	0.483557	1.42876	1.62361	1.35665	0.30865	0.19847	0.233876
	145.2	0.661434	0.684941	0.490145	1.43154	1.62582	1.35302	0.314154	0.193407	0.232179
	145.4	0.659039	0.684393	0.490031	1.42572	1.62072	1.35076	0.306671	0.197738	0.234147
	145.6	0.664161	0.684175	0.486159	1.43031	1.62243	1.35393	0.309858	0.195732	0.240319
	145.8	0.65896	0.687197	0.482749	1.43445	1.62781	1.35608	0.309735	0.197352	0.233446
	146	0.654757	0.69109	0.487936	1.42788	1.62706	1.35601	0.304562	0.191596	0.232478
	146.2	0.662763	0.68441	0.489025	1.43456	1.62288	1.357	0.313145	0.203054	0.234936
	146.4	0.660582	0.685533	0.488549	1.43847	1.6242	1.35733	0.31335	0.194799	0.238622
	146.6	0.657243	0.691528	0.483401	1.43022	1.62861	1.35928	0.310476	0.192118	0.234562
	146.8	0.661692	0.689613	0.48542	1.43475	1.62846	1.36236	0.30924	0.192799	0.236184
	147	0.661637	0.693244	0.48901	1.43741	1.62827	1.36372	0.313984	0.197385	0.237857
	147.2	0.66179	0.684061	0.490534	1.43679	1.6303	1.36066	0.310213	0.194233	0.231687
	147.4	0.660229	0.6871	0.484149	1.44225	1.62929	1.36085	0.30952	0.193344	0.235994
	147.6	0.66402	0.686081	0.481802	1.44935	1.6268	1.36585	0.308169	0.191349	0.237399
	147.8	0.660409	0.683867	0.492598	1.43461	1.63646	1.36596	0.314143	0.195047	0.232888
	148	0.666437	0.686482	0.492615	1.43702	1.6412	1.36632	0.310577	0.194883	0.237474
	148.2	0.670108	0.689743	0.48307	1.44226	1.6354	1.36723	0.308704	0.193909	0.238813
	148.4	0.661244	0.688075	0.486625	1.44105	1.63579	1.3633	0.309788	0.193379	0.233958
	148.6	0.661963	0.685621	0.494868	1.44264	1.63613	1.36633	0.308438	0.195468	0.240145
	148.8	0.666342	0.687222	0.485209	1.45087	1.63232	1.37452	0.306681	0.194198	0.239872
	149	0.661991	0.687819	0.491034	1.44654	1.6363	1.36173	0.309431	0.196233	0.238079
	149.2	0.665443	0.693861	0.490677	1.44133	1.63661	1.36893	0.306212	0.192307	0.237872
	149.4	0.666758	0.689389	0.487651	1.454	1.64177	1.37953	0.31227	0.197383	0.230985
	149.6	0.667962	0.689065	0.492735	1.449	1.63705	1.36815	0.309459	0.196298	0.237723
	149.8	0.671045	0.691892	0.485783	1.4485	1.64319	1.36663	0.304225	0.195956	0.237378
	150	0.674207	0.690849	0.486515	1.458	1.6406	1.37955	0.305539	0.196284	0.23658
	150.2	0.663703	0.692541	0.495809	1.45827	1.64823	1.37495	0.309813	0.18918	0.234878
	150.4	0.67208	0.691462	0.493087	1.44964	1.64177	1.37144	0.313977	0.198041	0.233644
	150.6	0.671117	0.682576	0.490608	1.45373	1.64381	1.3731	0.309802	0.193537	0.236749
	150.8	0.666142	0.69211	0.486385	1.46013	1.64656	1.37616	0.30711	0.198914	0.229072
	151	0.666791	0.68612	0.488277	1.45321	1.64727	1.37309	0.30506	0.195097	0.235099
	151.2	0.669352	0.692533	0.493272	1.45752	1.64956	1.37633	0.313056	0.202004	0.235328
	151.4	0.671495	0.689278	0.490929	1.45832	1.64341	1.38305	0.315635	0.194333	0.23607
	151.6	0.678066	0.694388	0.487863	1.45339	1.65151	1.37665	0.313344	0.195711	0.231986
	151.8	0.668086	0.691949	0.48807	1.46006	1.65442	1.37679	0.309929	0.197125	0.236316
	152	0.672443	0.687465	0.491276	1.46745	1.65026	1.38254	0.310109	0.192286	0.234768
	152.2	0.671742	0.688149	0.492053	1.45713	1.65429	1.37365	0.315706	0.196554	0.235291
	152.4	0.674684	0.6933	0.49018	1.46048	1.6524	1.38202	0.305648	0.197553	0.238843
	152.6	0.675678	0.686555	0.490374	1.469	1.65643	1.38636	0.31058	0.196016	0.23514
	152.8	0.67506	0.685813	0.492745	1.46371	1.65453	1.38369	0.310155	0.193315	0.235468
	153	0.673628	0.691797	0.493143	1.46183	1.65456	1.38285	0.31022	0.189278	0.232665
	153.2	0.674677	0.691082	0.49019	1.47019	1.65596	1.39033	0.306753	0.191981	0.238176
	153.4	0.678891	0.690549	0.492427	1.47311	1.65966	1.37827	0.313945	0.188999	0.230018
	153.6	0.676128	0.689854	0.496201	1.46923	1.65712	1.38681	0.307368	0.189378	0.23339
	153.8	0.67428	0.690095	0.488913	1.47392	1.65828	1.39137	0.31273	0.195687	0.234675
	154	0.672909	0.693204	0.492892	1.47064	1.66007	1.3904	0.30741	0.193345	0.238335
	154.2	0.675657	0.692321	0.490557	1.46715	1.66568	1.38859	0.311116	0.19171	0.234724
	154.4	0.678654	0.684713	0.495186	1.47687	1.66244	1.39343	0.314503	0.194972	0.23867
	154.6	0.67637	0.689436	0.490082	1.46922	1.66179	1.38906	0.311712	0.192291	0.236912
	154.8	0.673879	0.692428	0.492112	1.4699	1.65959	1.39009	0.314478	0.194945	0.238757
	155	0.675145	0.692887	0.485521	1.47705	1.66054	1.3922	0.30955	0.194396	0.23315
	155.2	0.677092	0.687924	0.497017	1.47863	1.66436	1.38938	0.317132	0.195086	0.231251
	155.4	0.677408	0.689404	0.495107	1.47542	1.66365	1.39007	0.313339	0.194096	0.237021
	155.6	0.6794	0.695011	0.487689	1.48088	1.66387	1.39815	0.309662	0.192456	0.242057
	155.8	0.677577	0.691777	0.489813	1.4852	1.66415	1.39614	0.313421	0.192263	0.235173
	156	0.683078	0.694693	0.492518	1.4728	1.67032	1.39392	0.317183	0.194573	0.231245
	156.2	0.683089	0.689364	0.494548	1.48474	1.6663	1.3967	0.313914	0.19537	0.237353
	156.4	0.678717	0.689176	0.487709	1.48719	1.67443	1.40289	0.304841	0.191476	0.238341
	156.6	0.680974	0.691876	0.494792	1.47961	1.67142	1.39235	0.313637	0.19619	0.231096
	156.8	0.682044	0.693973	0.491444	1.48368	1.67277	1.39687	0.312686	0.196796	0.234695
	157	0.68077	0.686016	0.493008	1.48954	1.67058	1.39648	0.312562	0.196379	0.235013
	157.2	0.680379	0.694069	0.490953	1.48612	1.66837	1.40036	0.304729	0.194432	0.238765
	157.4	0.685122	0.696965	0.490817	1.48442	1.67162	1.40687	0.30656	0.193637	0.240869
	157.6	0.680001	0.689287	0.494811	1.49359	1.67605	1.40605	0.314302	0.195108	0.236296
	157.8	0.681913	0.692782	0.500634	1.48968	1.67488	1.39973	0.315432	0.196836	0.237891
	158	0.685936	0.700546	0.493344	1.48475	1.67567	1.39955	0.30547	0.195467	0.235831
	158.2	0.682655	0.693881	0.494112	1.49453	1.67132	1.41133	0.312223	0.193192	0.239196
	158.4	0.685921	0.692708	0.501547	1.48831	1.68512	1.40461	0.311257	0.198256	0.235049
	158.6	0.688865	0.695183	0.493484	1.49416	1.68129	1.40898	0.311808	0.192745	0.233761
	158.8	0.685532	0.692262	0.491974	1.49077	1.67865	1.4102	0.31196	0.194581	0.234974
	159	0.681092	0.697489	0.491386	1.49419	1.67852	1.40236	0.314473	0.197094	0.233213
	159.2	0.689613	0.698712	0.494739	1.49083	1.68568	1.41135	0.309309	0.189155	0.232092
	159.4	0.685337	0.693036	0.494237	1.50278	1.6753	1.41403	0.313223	0.194741	0.237859
	159.6	0.68228	0.696672	0.493209	1.50166	1.68289	1.41119	0.314636	0.193259	0.234136
	159.8	0.684688	0.69967	0.491588	1.49554	1.68471	1.40734	0.312482	0.192565	0.234365
	160	0.688795	0.701442	0.495743	1.50188	1.68323	1.41997	0.312644	0.194676	0.236359
	160.2	0.679943	0.693853	0.496477	1.50547	1.68618	1.41338	0.316651	0.194841	0.23445
	160.4	0.688628	0.701315	0.491809	1.49277	1.68391	1.40334	0.310171	0.19917	0.235758
	160.6	0.689537	0.693497	0.490793	1.50341	1.69167	1.41859	0.311182	0.193925	0.238006
	160.8	0.682965	0.694388	0.496016	1.50475	1.68169	1.41701	0.317377	0.193352	0.23344
	161	0.686235	0.694393	0.503135	1.50005	1.68705	1.41348	0.314903	0.194804	0.236714
	161.2	0.689409	0.700462	0.493743	1.50507	1.68514	1.42016	0.304366	0.195513	0.241969
	161.4	0.685743	0.691495	0.493423	1.51351	1.6899	1.42086	0.315545	0.192609	0.235567
	161.6	0.685474	0.696475	0.503533	1.50588	1.69048	1.41329	0.312289	0.198501	0.23279
	161.8	0.69061	0.701537	0.499911	1.50464	1.68968	1.41821	0.314983	0.1905	0.235231
	162	0.690888	0.698047	0.493763	1.51008	1.69161	1.41919	0.314104	0.194	0.237976
	162.2	0.686032	0.700496	0.498039	1.50886	1.69612	1.41635	0.314488	0.194725	0.23272
	162.4	0.691932	0.700654	0.495712	1.51129	1.69522	1.42	0.311909	0.197101	0.239215
	162.6	0.691826	0.698394	0.498771	1.5145	1.69785	1.42497	0.315144	0.196373	0.23792
	162.8	0.687486	0.695943	0.500166	1.50659	1.69676	1.42293	0.311915	0.197311	0.243066
	163	0.691749	0.70248	0.49805	1.51064	1.69715	1.42702	0.303912	0.201572	0.239957
	163.2	0.69449	0.697599	0.493785	1.51494	1.70297	1.42635	0.312702	0.195172	0.23546
	163.4	0.693876	0.697384	0.502647	1.513	1.69858	1.42072	0.318242	0.191123	0.233701
	163.6	0.693394	0.70317	0.497996	1.51077	1.6986	1.42292	0.310693	0.196967	0.235527
	163.8	0.694975	0.696862	0.492765	1.52295	1.69884	1.42875	0.310459	0.1966	0.242393
	164	0.689207	0.703402	0.497706	1.51124	1.70924	1.42426	0.315126	0.198103	0.232232
	164.2	0.694782	0.701412	0.498694	1.52051	1.70507	1.42647	0.311986	0.193831	0.236895
	164.4	0.696525	0.704523	0.499364	1.52167	1.69788	1.42948	0.313589	0.194128	0.240471
	164.6	0.695629	0.70111	0.493552	1.52503	1.69944	1.42233	0.311748	0.194302	0.23814
	164.8	0.694824	0.6993	0.494966	1.51587	1.7033	1.42683	0.311636	0.196368	0.234628
	165	0.697133	0.70392	0.49986	1.52201	1.70014	1.43593	0.31723	0.197366	0.238033
	165.2	0.697039	0.696405	0.502021	1.52166	1.70042	1.42767	0.31313	0.198256	0.237675
	165.4	0.696914	0.706307	0.498201	1.51809	1.70282	1.42896	0.311955	0.193345	0.236265
	165.6	0.697987	0.703402	0.492786	1.52785	1.70118	1.43484	0.31242	0.19322	0.236792
	165.8	0.694663	0.699182	0.494077	1.5273	1.70708	1.43155	0.314343	0.19756	0.229225
	166	0.694845	0.702469	0.498716	1.52025	1.70648	1.42746	0.312347	0.195618	0.234707
	166.2	0.696017	0.701658	0.495092	1.53104	1.70846	1.43355	0.310367	0.196191	0.237196
	166.4	0.694318	0.69902	0.499011	1.53354	1.70588	1.43243	0.315045	0.191156	0.234435
	166.6	0.699018	0.702457	0.501989	1.52278	1.7131	1.43156	0.316692	0.194502	0.235703
	166.8	0.705788	0.703459	0.498217	1.52491	1.71379	1.43562	0.313958	0.197463	0.233686
	167	0.698552	0.70151	0.49419	1.53465	1.70789	1.43915	0.317905	0.194495	0.237258
	167.2	0.696738	0.705349	0.500532	1.52541	1.71182	1.43689	0.318176	0.195037	0.234379
	167.4	0.700228	0.702469	0.502636	1.53423	1.71469	1.43758	0.317941	0.196985	0.23731
	167.6	0.698839	0.698399	0.499025	1.5358	1.70965	1.44866	0.31623	0.200322	0.2371
	167.8	0.703779	0.703335	0.498123	1.53502	1.71339	1.43864	0.313898	0.197553	0.235497
	168	0.706379	0.709763	0.496989	1.53406	1.71263	1.44298	0.312388	0.195605	0.235701
	168.2	0.702255	0.70606	0.497364	1.54022	1.71203	1.448	0.313342	0.199697	0.234373
	168.4	0.7012	0.702428	0.501347	1.53794	1.71534	1.43535	0.318794	0.193856	0.232831
	168.6	0.701443	0.708363	0.49785	1.53459	1.71293	1.44258	0.307096	0.198449	0.243253
	168.8	0.701516	0.707205	0.492821	1.54294	1.71444	1.44986	0.313118	0.196751	0.237695
	169	0.701287	0.704474	0.501293	1.53778	1.7206	1.44542	0.317635	0.190611	0.233144
	169.2	0.704842	0.705336	0.50417	1.53664	1.71772	1.4412	0.312856	0.192679	0.238544
	169.4	0.703585	0.70879	0.4967	1.54516	1.71622	1.45616	0.31276	0.201129	0.240172
	169.6	0.703645	0.702222	0.499013	1.54102	1.72258	1.44797	0.313311	0.192293	0.232739
	169.8	0.701513	0.708145	0.50012	1.53799	1.71758	1.4423	0.314144	0.191937	0.233787
	170	0.705293	0.704947	0.500187	1.54423	1.72223	1.45023	0.315361	0.199549	0.241052
	170.2	0.702838	0.706595	0.503968	1.54222	1.71803	1.44981	0.313636	0.193818	0.232023
	170.4	0.707499	0.711455	0.502636	1.54304	1.72348	1.44677	0.312967	0.196056	0.231024
	170.6	0.710449	0.707966	0.497753	1.54794	1.7245	1.45795	0.317642	0.198236	0.235112
	170.8	0.698555	0.702513	0.502695	1.54763	1.7232	1.44916	0.320515	0.203204	0.237074
	171	0.707062	0.710916	0.501507	1.54543	1.71902	1.44809	0.311907	0.192687	0.235949
	171.2	0.709873	0.708754	0.499306	1.55097	1.72128	1.45519	0.314785	0.195868	0.233954
	171.4	0.710442	0.705202	0.504362	1.55161	1.7229	1.45411	0.319415	0.19883	0.234528
	171.6	0.706723	0.712842	0.508212	1.54474	1.72342	1.4488	0.316624	0.198318	0.237213
	171.8	0.716016	0.708155	0.499426	1.54908	1.71775	1.45017	0.310941	0.200252	0.236753
	172	0.706927	0.710416	0.497258	1.5561	1.73172	1.45413	0.313688	0.198609	0.231236
	172.2	0.707202	0.706448	0.504582	1.55399	1.72981	1.45259	0.313453	0.196992	0.231949
	172.4	0.710048	0.703223	0.499557	1.54907	1.73077	1.45893	0.316659	0.197875	0.240432
	172.6	0.708289	0.707016	0.50177	1.55409	1.72629	1.45741	0.315379	0.19909	0.234583
	172.8	0.70736	0.712713	0.504922	1.55279	1.73366	1.45247	0.316341	0.190479	0.23421
	173	0.708004	0.709222	0.504123	1.55272	1.73046	1.45377	0.318067	0.195678	0.238724
	173.2	0.712134	0.706934	0.507746	1.56149	1.72867	1.46193	0.316825	0.194939	0.241187
	173.4	0.712031	0.710818	0.502756	1.56027	1.72473	1.45388	0.311101	0.198263	0.238572
	173.6	0.713279	0.709763	0.498722	1.55611	1.73616	1.46412	0.308619	0.195054	0.240452
	173.8	0.712174	0.703991	0.503515	1.56153	1.73116	1.45917	0.314603	0.194006	0.236483
	174	0.711133	0.704079	0.502677	1.55517	1.73495	1.45573	0.317056	0.199261	0.2387
	174.2	0.713996	0.707599	0.504419	1.55735	1.72822	1.46483	0.314537	0.197761	0.233214
	174.4	0.71639	0.708399	0.499223	1.56245	1.72938	1.46649	0.30811	0.197167	0.23754
	174.6	0.707213	0.70943	0.500466	1.55767	1.73681	1.46183	0.316705	0.196188	0.230271
	174.8	0.719105	0.709973	0.504111	1.55543	1.73469	1.45994	0.31203	0.196209	0.236632
	175	0.719607	0.713113	0.503544	1.56484	1.73429	1.47088	0.311539	0.194146	0.239413
	175.2	0.707193	0.714237	0.509182	1.56717	1.73694	1.46525	0.314067	0.195773	0.234365
	175.4	0.711285	0.7099	0.501564	1.56177	1.73856	1.4581	0.311754	0.188243	0.234045
	175.6	0.71488	0.707732	0.507228	1.56679	1.73946	1.46673	0.318091	0.195596	0.234574
	175.8	0.713977	0.708617	0.502876	1.56157	1.74217	1.46705	0.31369	0.196646	0.236884
	176	0.71477	0.713617	0.506378	1.56568	1.74187	1.46676	0.314586	0.194407	0.232779
	176.2	0.716594	0.713065	0.50621	1.57127	1.73524	1.46873	0.315858	0.194217	0.239334
	176.4	0.71514	0.707409	0.507801	1.56822	1.74348	1.4671	0.32135	0.194249	0.231912
	176.6	0.715386	0.70684	0.507974	1.56328	1.74024	1.46586	0.312224	0.196257	0.234577
	176.8	0.716163	0.712115	0.502348	1.57308	1.74305	1.4717	0.316028	0.195567	0.239556
	177	0.716764	0.70612	0.501787	1.57597	1.74542	1.47286	0.318148	0.19449	0.235012
	177.2	0.721364	0.713735	0.510176	1.56933	1.74698	1.47017	0.319475	0.19599	0.236398
	177.4	0.718835	0.709038	0.503942	1.57202	1.75093	1.46862	0.310451	0.194599	0.239836
	177.6	0.72008	0.708442	0.497434	1.57689	1.73943	1.47422	0.313918	0.196011	0.238627
	177.8	0.717134	0.710201	0.505987	1.56868	1.74512	1.46827	0.315238	0.193027	0.229479
	178	0.720474	0.712709	0.504393	1.56786	1.75206	1.47458	0.31159	0.195067	0.23669
	178.2	0.723727	0.711216	0.502301	1.57743	1.74683	1.47888	0.323901	0.196572	0.238233
	178.4	0.716079	0.716263	0.501433	1.57219	1.74893	1.4735	0.31567	0.194745	0.236616
	178.6	0.721132	0.714739	0.499335	1.57638	1.75084	1.47461	0.320682	0.199138	0.237905
	178.8	0.715593	0.706544	0.505698	1.58281	1.74978	1.48149	0.31421	0.197915	0.24076
	179	0.723596	0.709398	0.505419	1.57485	1.75061	1.47688	0.314767	0.197561	0.23544
	179.2	0.725419	0.716583	0.50813	1.57519	1.75077	1.47316	0.310151	0.196771	0.238747
	179.4	0.721186	0.711568	0.502126	1.5867	1.75123	1.48382	0.310286	0.195378	0.232472
	179.6	0.723214	0.708648	0.506958	1.58087	1.75394	1.47934	0.315833	0.190708	0.236426
	179.8	0.725331	0.713385	0.506225	1.57653	1.74708	1.47507	0.319985	0.200184	0.237415
	180	0.725908	0.713156	0.506225	1.58582	1.75315	1.4857	0.318185	0.197695	0.242741
	180.2	0.720133	0.714948	0.508184	1.57903	1.7529	1.48061	0.316405	0.191713	0.236395
	180.4	0.725971	0.711711	0.513681	1.58337	1.75695	1.47817	0.317138	0.195018	0.237796
	180.6	0.724338	0.713041	0.507906	1.58291	1.75543	1.48743	0.319513	0.197849	0.241278
	180.8	0.7204	0.710236	0.510255	1.58603	1.75559	1.48304	0.318191	0.197588	0.238043
	181	0.723892	0.71666	0.508554	1.58475	1.75376	1.4781	0.314274	0.195031	0.232996
	181.2	0.726049	0.711292	0.503192	1.58923	1.7595	1.48668	0.320113	0.198366	0.233886
	181.4	0.725843	0.716086	0.508219	1.59085	1.75625	1.48126	0.317022	0.194269	0.239588
	181.6	0.724855	0.714411	0.506496	1.5816	1.75804	1.47944	0.317768	0.192783	0.23711
	181.8	0.725838	0.716413	0.508525	1.5919	1.7556	1.49098	0.312603	0.196284	0.241011
	182	0.723819	0.714588	0.505343	1.59008	1.75824	1.48588	0.318576	0.19737	0.23141
	182.2	0.726944	0.715508	0.510772	1.58532	1.75723	1.48313	0.316893	0.196259	0.2352
	182.4	0.727595	0.71751	0.509145	1.59302	1.76045	1.48774	0.310789	0.193953	0.237033
	182.6	0.728234	0.717282	0.510223	1.59764	1.76181	1.49263	0.317432	0.193552	0.236887
	182.8	0.727072	0.71211	0.510718	1.58903	1.7644	1.48935	0.320978	0.195845	0.230134
	183	0.727672	0.713974	0.512589	1.58572	1.76678	1.49024	0.30844	0.194177	0.241584
	183.2	0.727595	0.715707	0.502401	1.5979	1.76029	1.49554	0.321005	0.19774	0.236774
	183.4	0.728642	0.712705	0.505584	1.59353	1.76261	1.48664	0.317039	0.194995	0.235648
	183.6	0.731717	0.71873	0.510578	1.59534	1.7652	1.48806	0.315194	0.197587	0.236043
	183.8	0.731099	0.713368	0.510504	1.59864	1.76324	1.49609	0.317216	0.193899	0.238231
	184	0.722396	0.715228	0.505917	1.60092	1.76452	1.49186	0.315678	0.195861	0.238449
	184.2	0.730609	0.723632	0.508774	1.59228	1.76404	1.49659	0.312296	0.195251	0.24007
	184.4	0.725925	0.716255	0.502829	1.60671	1.76843	1.49339	0.318722	0.197357	0.239113
	184.6	0.730925	0.71439	0.511873	1.59957	1.76669	1.493	0.316204	0.194755	0.237252
	184.8	0.733833	0.713967	0.509968	1.59165	1.76634	1.49887	0.314961	0.19515	0.237065
	185	0.72852	0.717949	0.502625	1.60814	1.76037	1.50829	0.308412	0.19525	0.237561
	185.2	0.728011	0.715997	0.508038	1.60127	1.76901	1.49516	0.319773	0.196712	0.232764
	185.4	0.732809	0.713054	0.511939	1.59518	1.76486	1.49395	0.318353	0.197141	0.232374
	185.6	0.73785	0.715387	0.507148	1.60448	1.76683	1.49788	0.31692	0.195808	0.241841
	185.8	0.734432	0.711846	0.508019	1.60637	1.7729	1.49521	0.323169	0.199084	0.236129
	186	0.727421	0.715543	0.51365	1.59792	1.77329	1.49553	0.319379	0.198408	0.228744
	186.2	0.734113	0.716392	0.508256	1.60301	1.77077	1.5033	0.316117	0.199236	0.239192
	186.4	0.736111	0.717136	0.514674	1.60512	1.77321	1.49694	0.315875	0.197208	0.242257
	186.6	0.730473	0.71647	0.509195	1.60137	1.77178	1.49466	0.31508	0.199368	0.238051
	186.8	0.738133	0.718053	0.506824	1.60686	1.77348	1.49845	0.315282	0.194767	0.240253
	187	0.733276	0.71605	0.509583	1.61171	1.77566	1.49662	0.320359	0.196714	0.236332
	187.2	0.736422	0.713159	0.509754	1.60378	1.77359	1.50037	0.316165	0.196833	0.240997
	187.4	0.736772	0.720719	0.50864	1.61199	1.77501	1.50233	0.320439	0.194537	0.232314
	187.6	0.731842	0.713941	0.506504	1.6133	1.78206	1.50714	0.317661	0.192354	0.237078
	187.8	0.736527	0.720771	0.516317	1.60619	1.77799	1.49373	0.320163	0.194824	0.234608
	188	0.7369	0.717568	0.510602	1.60174	1.77684	1.50464	0.315342	0.196005	0.238256
	188.2	0.742471	0.718006	0.507724	1.62231	1.77548	1.50962	0.319154	0.196233	0.236836
	188.4	0.736518	0.721903	0.506867	1.60981	1.77038	1.49935	0.321752	0.192943	0.237789
	188.6	0.740428	0.719325	0.51215	1.6082	1.78221	1.50448	0.317372	0.198373	0.24135
	188.8	0.735921	0.712965	0.509248	1.61222	1.77923	1.51108	0.319503	0.194365	0.241857
	189	0.732871	0.720339	0.51366	1.61209	1.77692	1.50622	0.312339	0.195273	0.23514
	189.2	0.740134	0.725411	0.510565	1.61412	1.78209	1.51001	0.318299	0.195168	0.235702
	189.4	0.738035	0.719607	0.511509	1.62176	1.79002	1.51548	0.326585	0.198785	0.232547
	189.6	0.742897	0.713191	0.511643	1.61261	1.77738	1.50753	0.316438	0.196849	0.241159
	189.8	0.74022	0.716813	0.510948	1.61414	1.78657	1.50412	0.314415	0.197374	0.23734
	190	0.739881	0.716833	0.509591	1.62108	1.78361	1.51594	0.320885	0.19917	0.240182
	190.2	0.734613	0.718756	0.513498	1.62239	1.787	1.50955	0.319882	0.196176	0.233571
	190.4	0.737446	0.721195	0.515802	1.60848	1.78289	1.50794	0.316519	0.194544	0.233816
	190.6	0.741152	0.71904	0.505199	1.62397	1.77904	1.51495	0.314069	0.198225	0.236438
	190.8	0.739778	0.71889	0.507533	1.62374	1.78397	1.51279	0.320463	0.19815	0.233582
	191	0.739263	0.723254	0.514046	1.61739	1.78981	1.50986	0.317565	0.204611	0.235594
	191.2	0.742844	0.722606	0.51371	1.61877	1.78287	1.52305	0.313755	0.198697	0.236612
	191.4	0.739954	0.725436	0.514908	1.61888	1.78168	1.51535	0.319463	0.197704	0.238642
	191.6	0.740034	0.72566	0.511273	1.62231	1.78256	1.50239	0.319401	0.196518	0.240009
	191.8	0.742134	0.721864	0.512452	1.61959	1.78646	1.52149	0.321496	0.197466	0.237665
	192	0.740934	0.718579	0.516137	1.63403	1.78719	1.51302	0.320281	0.196609	0.236432
	192.2	0.738687	0.721926	0.516434	1.62693	1.78316	1.51194	0.313607	0.196127	0.240301
	192.4	0.740743	0.726951	0.509933	1.6265	1.78985	1.51818	0.321514	0.194281	0.233789
	192.6	0.741057	0.722705	0.515174	1.62679	1.79008	1.51335	0.324764	0.198762	0.233427
	192.8	0.748865	0.717031	0.515569	1.62161	1.79124	1.50788	0.317536	0.1948	0.238145
	193	0.748243	0.723164	0.512329	1.62409	1.7939	1.51764	0.31632	0.197206	0.2344
	193.2	0.742122	0.722681	0.509269	1.63037	1.79229	1.52161	0.320894	0.196389	0.239186
	193.4	0.744098	0.720069	0.513888	1.62956	1.79051	1.51599	0.325766	0.196244	0.23715
	193.6	0.74578	0.721441	0.512165	1.62858	1.79279	1.52194	0.315246	0.200567	0.238436
	193.8	0.748504	0.721684	0.512973	1.63711	1.79198	1.52198	0.319894	0.200235	0.239391
	194	0.74005	0.722353	0.511506	1.62433	1.79939	1.51835	0.320553	0.197167	0.236516
	194.2	0.743758	0.724351	0.518614	1.62672	1.79256	1.52378	0.321665	0.197312	0.238732
	194.4	0.747316	0.719051	0.516171	1.63073	1.79314	1.52274	0.321825	0.19721	0.23571
	194.6	0.743743	0.725273	0.513266	1.62833	1.78845	1.51902	0.314705	0.20037	0.23639
	194.8	0.754646	0.723293	0.517284	1.62745	1.79557	1.52028	0.319226	0.19462	0.239737
	195	0.74582	0.723604	0.513871	1.6368	1.79251	1.52754	0.326414	0.196822	0.240675
	195.2	0.749283	0.722863	0.511775	1.62986	1.79943	1.52937	0.319388	0.198819	0.236794
	195.4	0.745228	0.725457	0.515565	1.63347	1.79606	1.51964	0.315281	0.201466	0.240632
	195.6	0.747797	0.72397	0.507505	1.64152	1.79603	1.53423	0.320898	0.198971	0.235566
	195.8	0.749874	0.723094	0.51068	1.63742	1.79591	1.52324	0.324611	0.197907	0.233751
	196	0.74794	0.727382	0.518355	1.63299	1.79594	1.52242	0.318853	0.199736	0.237479
	196.2	0.748155	0.726589	0.514834	1.64102	1.79855	1.52801	0.318776	0.198455	0.234998
	196.4	0.752966	0.727097	0.513795	1.63896	1.79671	1.52775	0.318697	0.192944	0.240578
	196.6	0.746228	0.72535	0.511894	1.63587	1.79845	1.52404	0.31898	0.196795	0.236904
	196.8	0.752837	0.721745	0.510149	1.63539	1.79507	1.5312	0.322666	0.1978	0.235578
	197	0.751639	0.72137	0.515093	1.64403	1.8015	1.5274	0.317341	0.199355	0.24086
	197.2	0.74518	0.725598	0.51721	1.63201	1.80192	1.52433	0.317175	0.201138	0.235722
	197.4	0.747502	0.723439	0.513398	1.64478	1.80442	1.53297	0.326028	0.193062	0.240484
	197.6	0.74949	0.72325	0.512583	1.64197	1.80308	1.53215	0.323889	0.19943	0.238085
	197.8	0.75424	0.72309	0.520664	1.63969	1.79804	1.52935	0.317234	0.193515	0.236775
	198	0.750911	0.730839	0.513774	1.64476	1.79491	1.53682	0.321972	0.197774	0.237651
	198.2	0.754631	0.722983	0.511789	1.64784	1.80412	1.53272	0.3228	0.19927	0.238798
	198.4	0.752881	0.727887	0.514097	1.64286	1.80879	1.52916	0.320184	0.197045	0.236495
	198.6	0.752136	0.723836	0.522394	1.64806	1.80542	1.53223	0.320026	0.202892	0.236818
	198.8	0.755604	0.724508	0.515893	1.64998	1.80369	1.53607	0.319721	0.199813	0.240607
	199	0.751849	0.729921	0.512044	1.6442	1.8035	1.52934	0.322289	0.196613	0.230363
	199.2	0.757278	0.727865	0.514162	1.64116	1.80573	1.53323	0.32246	0.198729	0.23894
	199.41	0.760601	0.725732	0.516957	1.65716	1.80746	1.53943	0.319417	0.201131	0.24154
	199.6	0.752737	0.727116	0.51672	1.65347	1.80903	1.54008	0.32013	0.199242	0.236381
	199.8	0.751545	0.730508	0.514203	1.6421	1.80966	1.53583	0.322206	0.197359	0.239114
	200	0.755622	0.725611	0.515874	1.6523	1.80228	1.53992	0.324778	0.194525	0.239782
	200.2	0.754156	0.725329	0.519892	1.65463	1.81023	1.53826	0.316611	0.196805	0.232692
	200.4	0.753547	0.729998	0.518986	1.64709	1.80906	1.53405	0.317904	0.203108	0.237492
	200.6	0.75833	0.724162	0.513869	1.65395	1.81452	1.54328	0.316596	0.196491	0.239179
	200.8	0.759279	0.723935	0.519249	1.65429	1.80828	1.542	0.324475	0.192858	0.233031
	201	0.756525	0.730171	0.522922	1.64866	1.81837	1.5337	0.319874	0.196118	0.236492
	201.2	0.762101	0.7307	0.519942	1.65582	1.81205	1.54501	0.321176	0.19577	0.241215
	201.4	0.762001	0.72899	0.513724	1.65285	1.80636	1.54368	0.325649	0.195793	0.238873
	201.6	0.759841	0.728088	0.52049	1.65245	1.81435	1.53677	0.320962	0.198087	0.233739
	201.8	0.760293	0.73224	0.519165	1.65823	1.81242	1.54526	0.318099	0.198888	0.236667
	202	0.753795	0.725777	0.517983	1.66364	1.81121	1.54485	0.322991	0.198485	0.241325
	202.2	0.762492	0.729586	0.518358	1.65266	1.81703	1.53673	0.323014	0.196813	0.233682
	202.4	0.760529	0.729832	0.519404	1.65539	1.81844	1.54224	0.321271	0.199538	0.235318
	202.6	0.758926	0.727177	0.517161	1.66274	1.81597	1.54812	0.320148	0.199174	0.239252
	202.8	0.763042	0.730571	0.527695	1.65854	1.81814	1.53716	0.320067	0.199232	0.238703
	203	0.761384	0.730178	0.517798	1.66204	1.81966	1.54344	0.323733	0.198545	0.240705
	203.2	0.760726	0.724233	0.508623	1.6628	1.81214	1.55099	0.32553	0.203254	0.240618
	203.4	0.760634	0.728083	0.522959	1.66058	1.81851	1.54487	0.320674	0.201119	0.236178
	203.6	0.755567	0.730663	0.523875	1.66021	1.81757	1.5431	0.321993	0.201832	0.235988
	203.8	0.76543	0.724797	0.515996	1.66457	1.81335	1.5486	0.323565	0.198253	0.238418
	204	0.764445	0.733193	0.5168	1.66089	1.82101	1.54762	0.321526	0.196077	0.239336
	204.2	0.760915	0.732745	0.519849	1.66137	1.82013	1.54076	0.317834	0.197253	0.238073
	204.4	0.760134	0.727984	0.524579	1.66744	1.82186	1.55075	0.323402	0.201949	0.240392
	204.6	0.766957	0.72409	0.523749	1.66093	1.81483	1.54583	0.325	0.20096	0.237706
	204.8	0.766827	0.733965	0.522742	1.66046	1.8206	1.54429	0.329453	0.194353	0.238882
	205	0.766252	0.723717	0.513938	1.67065	1.82332	1.55588	0.325421	0.194992	0.240076
	205.2	0.762678	0.727329	0.527113	1.67175	1.82263	1.55271	0.323411	0.198407	0.238241
	205.4	0.767331	0.730728	0.520955	1.66253	1.82023	1.54295	0.326901	0.199327	0.237547
	205.6	0.764276	0.729867	0.51763	1.67051	1.82441	1.55774	0.323364	0.2033	0.24251
	205.8	0.766572	0.728688	0.524311	1.67131	1.82235	1.55099	0.321134	0.19801	0.23519
	206	0.765325	0.724826	0.523054	1.66721	1.82347	1.55089	0.318999	0.196387	0.234148
	206.2	0.769725	0.730417	0.523465	1.67924	1.82115	1.55848	0.322728	0.199395	0.239663
	206.4	0.766056	0.729242	0.52269	1.6753	1.82332	1.55705	0.324425	0.198179	0.234667
	206.6	0.770218	0.731867	0.524556	1.66871	1.82586	1.54823	0.317254	0.194374	0.23691
	206.8	0.767832	0.732502	0.525509	1.67527	1.8249	1.55977	0.31766	0.197085	0.239496
	207	0.767936	0.732186	0.523364	1.67613	1.82336	1.55987	0.326384	0.200052	0.237447
	207.2	0.766922	0.733109	0.524372	1.66873	1.82657	1.5516	0.325445	0.196936	0.233476
	207.4	0.767739	0.735076	0.520671	1.67666	1.82459	1.55838	0.319709	0.193849	0.235138
	207.6	0.767042	0.73189	0.522516	1.68157	1.82451	1.55757	0.320089	0.195765	0.238331
	207.8	0.772192	0.730944	0.523946	1.6718	1.82654	1.54973	0.321653	0.198425	0.2405
	208	0.769153	0.733206	0.519255	1.67382	1.82344	1.55855	0.326817	0.198188	0.235737
	208.2	0.769088	0.731929	0.517076	1.68136	1.83257	1.5664	0.328455	0.198812	0.24009
	208.4	0.768483	0.732764	0.523772	1.67473	1.83229	1.54911	0.323602	0.197415	0.234051
	208.6	0.771325	0.731108	0.524406	1.67595	1.82625	1.56223	0.319807	0.200264	0.235265
	208.8	0.770554	0.730316	0.515116	1.6865	1.831	1.56434	0.324124	0.197047	0.239004
	209	0.765987	0.733912	0.521764	1.68014	1.82973	1.55273	0.327337	0.195907	0.236843
	209.2	0.767752	0.735146	0.52737	1.67774	1.83213	1.5498	0.317959	0.197723	0.241847
	209.4	0.768917	0.725314	0.522973	1.68461	1.82829	1.56796	0.327039	0.20187	0.241928
	209.6	0.76702	0.732455	0.518001	1.67498	1.82869	1.56332	0.327104	0.196971	0.234548
	209.8	0.773523	0.734923	0.51655	1.68066	1.82837	1.5546	0.325348	0.196041	0.238409
	210	0.774703	0.733722	0.52012	1.68429	1.834	1.56096	0.316742	0.196441	0.238289
	210.2	0.771491	0.733593	0.527643	1.68463	1.83376	1.56617	0.321707	0.199744	0.236514
	210.4	0.77643	0.737239	0.51791	1.67998	1.8328	1.55709	0.319079	0.199203	0.241747
	210.6	0.773955	0.739735	0.514443	1.68364	1.8286	1.57305	0.322577	0.197899	0.241594
	210.8	0.773087	0.73346	0.526222	1.68891	1.83419	1.56233	0.327895	0.1965	0.238653
	211	0.771796	0.735201	0.528508	1.67659	1.83057	1.5612	0.323629	0.194492	0.233063
	211.2	0.772491	0.735871	0.520987	1.68646	1.83159	1.56857	0.327228	0.203547	0.241136
	211.4	0.778368	0.732915	0.514623	1.68902	1.83831	1.56639	0.322875	0.203796	0.233071
	211.6	0.777024	0.735155	0.527124	1.67885	1.84356	1.56252	0.317839	0.197875	0.23593
	211.8	0.777224	0.735199	0.527783	1.6855	1.8409	1.56399	0.320508	0.202781	0.242607
	212	0.773802	0.732723	0.525764	1.68832	1.83063	1.56998	0.333332	0.199279	0.241112
	212.2	0.771845	0.732353	0.520581	1.68401	1.83641	1.56371	0.320159	0.202033	0.237377
	212.4	0.776823	0.733839	0.523604	1.69211	1.83495	1.57222	0.322079	0.197059	0.237898
	212.6	0.779573	0.731154	0.520315	1.69487	1.83392	1.56994	0.326484	0.201886	0.23818
	212.8	0.770651	0.736189	0.519037	1.68957	1.83934	1.57005	0.325135	0.197588	0.234361
	213	0.775044	0.735607	0.519744	1.69052	1.8389	1.56762	0.325497	0.198173	0.23657
	213.2	0.777971	0.735192	0.52067	1.69703	1.84302	1.57479	0.322938	0.196929	0.23841
	213.4	0.777563	0.736912	0.522866	1.6875	1.84133	1.56524	0.323882	0.198138	0.237658
	213.6	0.779448	0.738106	0.522411	1.68844	1.83681	1.56933	0.330164	0.198593	0.236709
	213.8	0.77855	0.733363	0.52083	1.6988	1.83987	1.57398	0.327076	0.197491	0.23643
	214	0.773835	0.735629	0.523113	1.69264	1.84482	1.56838	0.320437	0.198411	0.236524
	214.2	0.770474	0.737334	0.525115	1.68925	1.84424	1.57289	0.32199	0.196009	0.239482
	214.4	0.778099	0.735769	0.520625	1.6961	1.83882	1.5773	0.329654	0.205336	0.244371
	214.6	0.775261	0.736518	0.519561	1.69552	1.8441	1.57436	0.326163	0.200447	0.234394
	214.8	0.777261	0.738451	0.526868	1.68897	1.84435	1.5673	0.320374	0.199714	0.240506
	215	0.782364	0.739308	0.522596	1.69541	1.84339	1.58494	0.322394	0.2012	0.241286
	215.2	0.776447	0.736881	0.5243	1.69417	1.84498	1.57147	0.328641	0.193137	0.23918
	215.4	0.774372	0.743425	0.527029	1.69552	1.84357	1.57224	0.319957	0.194096	0.243301
	215.6	0.784886	0.733034	0.52731	1.70538	1.8438	1.58289	0.323155	0.193016	0.241383
	215.8	0.776714	0.733805	0.528214	1.69989	1.84502	1.57659	0.325199	0.197696	0.235828
	216	0.773641	0.738222	0.527807	1.69765	1.84793	1.57434	0.326081	0.19834	0.237123
	216.2	0.780965	0.741065	0.525168	1.70449	1.84191	1.57686	0.323599	0.198672	0.239047
	216.4	0.776101	0.73455	0.522672	1.70386	1.8467	1.5747	0.32796	0.196648	0.229607
	216.6	0.778359	0.734704	0.522439	1.69411	1.84392	1.57199	0.326221	0.198125	0.236347
	216.8	0.781701	0.736764	0.525365	1.70453	1.84673	1.57922	0.32332	0.199393	0.243422
	217	0.78385	0.737693	0.527763	1.70164	1.84677	1.58623	0.32786	0.196122	0.238073
	217.2	0.782587	0.73922	0.523693	1.69867	1.84903	1.57308	0.322075	0.198871	0.235914
	217.4	0.783005	0.738892	0.52462	1.70568	1.84979	1.58109	0.319656	0.198016	0.239026
	217.6	0.777958	0.73577	0.529615	1.70554	1.84469	1.58442	0.325586	0.198457	0.238016
	217.8	0.780871	0.740468	0.522212	1.69932	1.84915	1.57355	0.327719	0.199547	0.233411
	218	0.787293	0.739235	0.528617	1.70468	1.85299	1.58006	0.320197	0.200418	0.238218
	218.2	0.783048	0.733516	0.524138	1.71313	1.85282	1.58282	0.325792	0.200198	0.234744
	218.4	0.783443	0.737811	0.532111	1.69817	1.85098	1.58226	0.328623	0.20198	0.236284
	218.6	0.786121	0.741731	0.522958	1.70783	1.85035	1.5817	0.323655	0.199123	0.240763
	218.8	0.786731	0.736234	0.514869	1.71566	1.85265	1.58434	0.324652	0.197572	0.235736
	219	0.783729	0.734771	0.525116	1.7033	1.85008	1.58176	0.323154	0.202563	0.234346
	219.2	0.779619	0.739216	0.528624	1.70138	1.85298	1.57949	0.327729	0.203373	0.239698
	219.4	0.782193	0.746333	0.524881	1.71299	1.85199	1.58872	0.331024	0.198304	0.238475
	219.6	0.788235	0.73696	0.526182	1.70536	1.85318	1.57801	0.33211	0.200923	0.234804
	219.8	0.787148	0.744247	0.527963	1.70473	1.85444	1.58365	0.323658	0.199406	0.234149
	220	0.79052	0.736184	0.527426	1.71437	1.85273	1.59027	0.327665	0.196789	0.241463
	220.2	0.787471	0.740423	0.528307	1.70499	1.85451	1.58189	0.326683	0.202892	0.237134
	220.4	0.788247	0.745513	0.528677	1.70589	1.85458	1.57934	0.323942	0.195727	0.239265
	220.6	0.782501	0.738345	0.524259	1.71393	1.8531	1.59186	0.323001	0.198626	0.237892
	220.8	0.783171	0.739956	0.529324	1.7097	1.85387	1.58847	0.32898	0.196013	0.239743
	221	0.784366	0.73898	0.527123	1.70566	1.85535	1.58187	0.326997	0.195026	0.237332
	221.2	0.788625	0.744081	0.52309	1.71475	1.85634	1.58597	0.323674	0.203967	0.239005
	221.4	0.786962	0.740946	0.5267	1.7158	1.85539	1.58975	0.322645	0.201435	0.238525
	221.6	0.782285	0.745042	0.529697	1.70709	1.85696	1.59091	0.326268	0.199164	0.240535
	221.8	0.785039	0.738041	0.525461	1.70992	1.85756	1.59052	0.32879	0.197903	0.239935
	222	0.788066	0.741252	0.521706	1.71623	1.85617	1.58736	0.32499	0.199403	0.234855
	222.2	0.789507	0.740106	0.531775	1.71723	1.85789	1.58906	0.324634	0.196603	0.232955
	222.4	0.78863	0.740587	0.530544	1.72017	1.85981	1.59411	0.323671	0.201139	0.240901
	222.6	0.788767	0.739266	0.525159	1.71667	1.85676	1.59729	0.32828	0.201346	0.239069
	222.8	0.790844	0.743916	0.527191	1.71033	1.8559	1.58479	0.328942	0.1986	0.234926
	223	0.794549	0.741057	0.529379	1.72222	1.86469	1.59221	0.326587	0.197223	0.241253
	223.2	0.789194	0.740074	0.530355	1.72624	1.85626	1.59172	0.325109	0.199431	0.240316
	223.4	0.787875	0.741854	0.527363	1.71462	1.85744	1.58816	0.3305	0.200085	0.23751
	223.6	0.790124	0.746315	0.526032	1.72254	1.86001	1.58915	0.321115	0.198017	0.240704
	223.8	0.794758	0.737309	0.522238	1.7233	1.86688	1.5989	0.324349	0.201404	0.243496
	224	0.788123	0.741226	0.526127	1.7149	1.86164	1.59371	0.328657	0.197621	0.236835
[truncated: 8,879 more rows]

## Sheet: Figure 3D
Figure 3D
[truncated: 16 more rows]

[truncated: 19 more sheets: Figure 4AB, Supplementary Figure 2A, Supplementary Figures 3A-D, Supplementary Figures 3E, Supplementary Figures 4A-B, Supplementary Figure 5E, Supplementary Figure 6B, Supplementary Figures 8A-B, Supplementary Figure 9C, Supplementary Figure 10A, Supplementary Figure 10B, Supplementary Figure 11B, Supplementary Figure 11D, Supplementary Figure 11E, Supplementary Figure 11F, Supplementary Figure 11G, Supplementary Figure 11H, Supplementary Figure 12C, Supplementary Figure 12E]
